# Supplementary material for: Transcriptional analysis of cleft palate in TGFβ3 mutant mice
Source: Sci Rep. 2020 Sep 10;10:14940. doi: 10.1038/s41598-020-71636-0 (PMC7483747; doi:10.1038/s41598-020-71636-0)
Supplement: Supplementary file 2 — Supplementary Datasets. [file 41598_2020_71636_MOESM2_ESM.xlsx]

## Sheet: WT16.5 vs. WT14.5
Ensemble Gene ID	Enterz GeneID	Pathway ID	Pathway Name	Gene Name	Description	FoldChange	padj
ENSMUSG00000050578.10	17386			Mmp13	matrix metallopeptidase 13	154.876	1.67625e-179
ENSMUSG00000044772.2	218739	10669839	Riboflavin metabolism	Sntn	sentan cilia apical structure protein	100.651	5.25337e-50
ENSMUSG00000009114.17	76964		Valine leucine and isoleucine degradation	2610028H24Rik	RIKEN cDNA 2610028H24 gene	97.6103	1.2893e-51
ENSMUSG00000064280.13	75172		Lipopolysaccharide biosynthesis	Ccdc146	coiled-coil domain containing 146	90.6285	2.944e-55
ENSMUSG00000034467.7	75465		Other glycan degradation	Dynlrb2	dynein light chain roadblock-type 2	90.3745	4.03712e-59
ENSMUSG00000047021.14	241116			Ccdc108	coiled-coil domain containing 108	79.3465	8.71678e-50
ENSMUSG00000046242.8						76.9177	6.23026e-44
ENSMUSG00000110332.1						75.9257	1.04022e-41
ENSMUSG00000067996.5	433492	4457457	beta-Oxidation	Bpifb9b	BPI fold containing family B member 9B	73.0124	3.21426e-36
ENSMUSG00000045655.9	219170	10717659	Peptidoglycan biosynthesis	Fam216b	family with sequence similarity 216 member B	67.5822	1.02522e-36
ENSMUSG00000038600.12	140494			Atp6v0a4	ATPase H+ transporting lysosomal V0 subunit A4	65.2556	1.42675e-36
ENSMUSG00000043164.3	208613			Tmem212	transmembrane protein 212	60.7419	2.05536e-35
ENSMUSG00000039552.13	212892		Pyrimidine metabolism	Rsph4a	radial spoke head 4 homolog A (Chlamydomonas)	59.7255	2.91442e-42
ENSMUSG00000010136.14	100503311			Pifo	primary cilia formation	59.2987	1.71501e-42
ENSMUSG00000045761.15	320159			Fam179a	family with sequence similarity 179 member A	54.3054	2.63267e-38
ENSMUSG00000023949.6	21645			Tcte1	t-complex-associated testis expressed 1	53.7363	3.99854e-37
ENSMUSG00000024175.1	71840			Tekt4	tektin 4	53.0638	2.06396e-37
ENSMUSG00000026301.16	74918			Iqca	IQ motif containing with AAA domain	53.0516	1.78238e-32
ENSMUSG00000032057.9	235345			4833427G06Rik	RIKEN cDNA 4833427G06 gene	51.2947	1.63553e-33
ENSMUSG00000029304.14	20750	3164999	Valine leucine and isoleucine degradation	Spp1	secreted phosphoprotein 1	47.9723	0
ENSMUSG00000030125.11	16977		Valine leucine and isoleucine biosynthesis	Lrrc23	leucine rich repeat containing 23	47.7796	1.44157e-50
ENSMUSG00000109228.1	238726			Fam81b	family with sequence similarity 81 member B	47.5233	1.96582e-36
ENSMUSG00000070306.3	270150			Ccdc153	coiled-coil domain containing 153	46.8963	6.00418e-36
ENSMUSG00000084989.3	381284		Putative ABC transport system	Crocc2	ciliary rootlet coiled-coil rootletin family member 2	46.0837	1.47079e-46
ENSMUSG00000025900.12	19888	3091251	Galactose metabolism	Rp1	retinitis pigmentosa 1 (human)	45.7731	1.72897e-34
ENSMUSG00000027360.5	15186	2688475	Histidine metabolism	Hdc	histidine decarboxylase	43.6537	3.65659e-63
ENSMUSG00000035860.8	68764	27746869	Tyrosine metabolism	Cdhr3	cadherin-related family member 3	43.4214	2.67507e-37
ENSMUSG00000046886.6	66758	6184549	Homologous recombination	Zfp474	zinc finger protein 474	41.3646	1.02637e-31
ENSMUSG00000011154.17	75556		Tyrosine metabolism	Cfap161	cilia and flagella associated protein 161	41.207	1.53033e-31
ENSMUSG00000024033.9	22092			Rsph1	radial spoke head 1 homolog (Chlamydomonas)	40.9402	1.48775e-36
ENSMUSG00000031786.7	330830			Drc7	dynein regulatory complex subunit 7	40.2891	1.50632e-29
ENSMUSG00000042707.6	75563	6986032	D-Alanine metabolism	Dnali1	dynein axonemal light intermediate polypeptide 1	39.2916	3.5875e-30
ENSMUSG00000037101.16	73301	6813642	Butanoate metabolism	Ttc29	tetratricopeptide repeat domain 29	38.7167	3.23639e-31
ENSMUSG00000041323.5	78801		Amino sugar and nucleotide sugar metabolism	Ak7	adenylate kinase 7	37.5716	4.65134e-32
ENSMUSG00000046192.4	214704			Iqub	IQ motif and ubiquitin domain containing	37.3194	3.20156e-34
ENSMUSG00000029155.16	73472		Histidine metabolism	Spata18	spermatogenesis associated 18	37.2287	3.05702e-26
ENSMUSG00000022375.6	54562	5327142	One carbon pool by folate	Lrrc6	leucine rich repeat containing 6 (testis)	36.7506	3.54045e-35
ENSMUSG00000043020.13	242253			Wdr63	WD repeat domain 63	36.0561	5.64737e-32
ENSMUSG00000022783.11	50525	5109981	Histidine metabolism	Spag6l	sperm associated antigen 6-like	35.4176	8.96328e-32
ENSMUSG00000053797.10	16666		Homologous recombination	Krt16	keratin 16	34.9279	6.80229e-31
ENSMUSG00000031893.7	72236		Nicotinate and nicotinamide metabolism	Tsnaxip1	translin-associated factor X (Tsnax) interacting protein 1	34.7251	2.22705e-32
ENSMUSG00000022262.7	110082			Dnah5	dynein axonemal heavy chain 5	34.0322	4.06245e-30
ENSMUSG00000084902.2						33.9762	4.83894e-26
ENSMUSG00000036598.4	244608			Ccdc113	coiled-coil domain containing 113	33.6187	4.2292e-38
ENSMUSG00000020904.11	71860		C5-Branched dibasic acid metabolism	Cfap52	cilia and flagella associated protein 52	33.4966	6.25938e-30
ENSMUSG00000029182.10	75434		Purine metabolism	1700001C02Rik	RIKEN cDNA 1700001C02 gene	32.775	8.92722e-23
ENSMUSG00000047394.7	70113		Fructose and mannose metabolism	Odf3b	outer dense fiber of sperm tails 3B	32.5202	5.15542e-28
ENSMUSG00000023084.11	74485	6918539	Nucleotide excision repair	Lrrc71	leucine rich repeat containing 71	32.0761	6.01445e-33
ENSMUSG00000059668.5	16682	2796778	Pyrimidine metabolism	Krt4	keratin 4	30.6965	4.07087e-233
ENSMUSG00000028186.14	22262	3242978	Fatty acid degradation	Uox	urate oxidase	30.3856	8.99549e-22
ENSMUSG00000026650.15	104362		Cysteine and methionine metabolism	Meig1	meiosis expressed gene 1	30.2864	1.31342e-25
ENSMUSG00000028294.15	69329		ABC transporters	Cfap206	cilia and flagella associated protein 206	30.0497	4.65679e-26
ENSMUSG00000032680.11	228778			6820408C15Rik	RIKEN cDNA 6820408C15 gene	29.4687	1.29175e-36
ENSMUSG00000034227.7	15223	2688662	C5-Branched dibasic acid metabolism	Foxj1	forkhead box J1	29.3237	2.67055e-37
ENSMUSG00000058354.6	16687			Krt6a	keratin 6A	29.296	6.84805e-92
ENSMUSG00000043621.13	212190		Folate biosynthesis	Ubxn10	UBX domain protein 10	28.6714	1.10702e-48
ENSMUSG00000056752.16	237806			Dnah9	dynein axonemal heavy chain 9	27.9202	1.56573e-31
ENSMUSG00000052273.4	381917		Serine biosynthesis glycerate-3P => serine	Dnah3	dynein axonemal heavy chain 3	27.3422	1.21484e-22
ENSMUSG00000036551.6	434756	100365504	Spliceosome U2-snRNP	Akap14	A kinase (PRKA) anchor protein 14	26.9382	1.87483e-22
ENSMUSG00000022759.13	74685		Benzoate degradation	Lrrc74b	leucine rich repeat containing 74B	26.7281	1.192e-28
ENSMUSG00000078451.5	73075	6807441	Fatty acid biosynthesis	Ppil6	peptidylprolyl isomerase (cyclophilin)-like 6	26.7144	3.41404e-26
ENSMUSG00000026679.3	71233		Porphyrin and chlorophyll metabolism	Enkur	enkurin TRPC channel interacting protein	26.457	1.05115e-30
ENSMUSG00000021751.13	93732		Purine metabolism	Acox2	acyl-Coenzyme A oxidase 2 branched chain	25.8921	7.55e-22
ENSMUSG00000045036.14	381107		C5 isoprenoid biosynthesis non-mevalonate pathway	Tmem232	transmembrane protein 232	25.647	6.84283e-26
ENSMUSG00000047671.8	242646			Tctex1d4	Tctex1 domain containing 4	25.4728	1.45765e-20
ENSMUSG00000053783.5	74230		Two-component system	1700016K19Rik	RIKEN cDNA 1700016K19 gene	25.0306	1.81064e-22
ENSMUSG00000061802.5	74934		Methane metabolism	Armc4	armadillo repeat containing 4	24.2012	4.64615e-23
ENSMUSG00000063011.6	56047	5383202	Phenylalanine metabolism	Msln	mesothelin	23.3242	1.79735e-30
ENSMUSG00000022097.3	20389		Purine metabolism	Sftpc	surfactant associated protein C	22.9462	1.36735e-19
ENSMUSG00000000983.13	14038	1727348	One carbon pool by folate	Wfdc18	WAP four-disulfide core domain 18	22.9444	2.35223e-18
ENSMUSG00000037683.14	70882			Armc3	armadillo repeat containing 3	22.7325	1.4448e-23
ENSMUSG00000030889.14	233813			Vwa3a	von Willebrand factor A domain containing 3A	22.6141	2.90954e-23
ENSMUSG00000039021.15	338348			Ttc16	tetratricopeptide repeat domain 16	22.588	5.39374e-22
ENSMUSG00000071398.8	73667		Purine metabolism	2410004P03Rik	RIKEN cDNA 2410004P03 gene	22.5781	3.48853e-42
ENSMUSG00000031831.6	68270			Dnaaf1	dynein axonemal assembly factor 1	22.5389	9.91252e-20
ENSMUSG00000025963.5	76668			Mdh1b	malate dehydrogenase 1B NAD (soluble)	22.5131	1.25884e-19
ENSMUSG00000021879.12						22.3618	2.06715e-24
ENSMUSG00000031022.15	57355	5463255	Fatty acid degradation	BC051019	cDNA sequence BC051019	21.4082	1.31932e-20
ENSMUSG00000049154.11	75429	6983150	Fatty acid degradation	Fam183b	family with sequence similarity 183 member B	20.7852	7.5131e-17
ENSMUSG00000059854.8	244653			Hydin	HYDIN axonemal central pair apparatus protein	20.3946	6.24674e-19
ENSMUSG00000039676.3	75568		Streptomycin biosynthesis	Capsl	calcyphosine-like	20.3683	8.75648e-28
ENSMUSG00000009070.14	71236		Nitrogen metabolism	Rsph14	radial spoke head homolog 14 (Chlamydomonas)	20.3224	2.83325e-18
ENSMUSG00000058260.2	71907	6263660	Fatty acid degradation	Serpina9	serine (or cysteine) peptidase inhibitor clade A (alpha-1 antiproteinase antitrypsin) member 9	20.2358	1.16453e-28
ENSMUSG00000035984.14	75533	6986129	Pentose and glucuronate interconversions	Nme5	NME/NM23 family member 5	20.176	4.5992e-28
ENSMUSG00000030399.2	12715			Ckm	creatine kinase muscle	20.0969	6.29382e-18
ENSMUSG00000074483.2	12096			Bglap	bone gamma carboxyglutamate protein	19.5563	3.7399e-21
ENSMUSG00000057068.15	384198		Methionine salvage pathway	Fam47e	family with sequence similarity 47 member E	19.5456	1.97476e-17
ENSMUSG00000041984.2	20129	3105903	Glycerophospholipid metabolism	Rptn	repetin	19.5153	1.04575e-19
ENSMUSG00000028441.12	73721	6313954	Butanoate metabolism	1110017D15Rik	RIKEN cDNA 1110017D15 gene	19.4366	7.87429e-19
ENSMUSG00000051590.9	22625		Phenylalanine tyrosine and tryptophan biosynthesis	Map3k19	mitogen-activated protein kinase kinase kinase 19	19.0048	1.51172e-15
ENSMUSG00000030708.14	69387		Amino sugar and nucleotide sugar metabolism	Dnajb13	DnaJ heat shock protein family (Hsp40) member B13	18.9547	1.55854e-29
ENSMUSG00000042433.2	331537			Pih1h3b	PIH1 domain containing 3B	18.9237	1.74306e-15
ENSMUSG00000020014.16	380654			Cfap54	cilia and flagella associated protein 54	18.8627	4.95193e-25
ENSMUSG00000026894.4	75495		Riboflavin metabolism	Morn5	MORN repeat containing 5	18.8327	7.42835e-17
ENSMUSG00000026649.14	75472	6983095	Peptidoglycan biosynthesis	Cfap126	cilia and flagella associated protein 126	18.7271	2.23748e-30
ENSMUSG00000035539.13	381522		NitT/TauT family transport system	Ccdc180	coiled-coil domain containing 180	18.7034	1.90939e-15
ENSMUSG00000002588.12	18979		Terpenoid backbone biosynthesis	Pon1	paraoxonase 1	18.6081	9.00383e-18
ENSMUSG00000109903.1						18.324	4.5426e-17
ENSMUSG00000099564.2	102635744			Gm28729	predicted gene 28729	18.2658	1.19483e-15
ENSMUSG00000039391.11	70884		ABC transporters	Ccdc81	coiled-coil domain containing 81	18.0021	2.73474e-26
ENSMUSG00000037738.11	330721			Nek5	NIMA (never in mitosis gene a)-related expressed kinase 5	17.8082	1.46317e-19
ENSMUSG00000022805.16	320214			Maats1	MYCBP-associated testis expressed 1	17.8031	1.60382e-22
ENSMUSG00000027744.4	229277			Stoml3	stomatin (Epb7.2)-like 3	17.7063	5.38263e-29
ENSMUSG00000039977.16	234964			Ccdc67	coiled-coil domain containing 67	17.6454	2.90525e-15
ENSMUSG00000090326.1	100322896			Dthd1	death domain containing 1	17.5389	8.1043e-15
ENSMUSG00000040978.4	626870		Steroid degradation	Gm11992	predicted gene 11992	17.3404	1.01301e-19
ENSMUSG00000037627.15	626596		Citrate cycle first carbon oxidation oxaloacetate => 2-oxoglutarate	Rgs22	regulator of G-protein signalling 22	16.9816	1.24122e-22
ENSMUSG00000050994.20	215772		Porphyrin and chlorophyll metabolism	Adgb	androglobin	16.9746	2.53241e-19
ENSMUSG00000072663.12	320277			Spef2	sperm flagellar 2	16.877	1.07781e-21
ENSMUSG00000024411.9	11829	1191625	Arginine biosynthesis	Aqp4	aquaporin 4	16.7944	3.91987e-25
ENSMUSG00000067872.2	399599		CAM (Crassulacean acid metabolism) light	Ccdc87	coiled-coil domain containing 87	16.7042	1.14243e-18
ENSMUSG00000050677.2	66717		Inositol phosphate metabolism	Ccdc96	coiled-coil domain containing 96	16.6652	3.927e-23
ENSMUSG00000074486.2	12097			Bglap2	bone gamma-carboxyglutamate protein 2	16.6484	1.58714e-15
ENSMUSG00000028730.14	68625		Bacterial secretion system	Cfap57	cilia and flagella associated protein 57	16.4522	1.45903e-19
ENSMUSG00000063409.12	381741		Putative sorbitol/mannitol transport system	Lrrc43	leucine rich repeat containing 43	16.37	3.79754e-15
ENSMUSG00000023943.7	20888	3191379	Vitamin B6 metabolism	Sult1c1	sulfotransferase family cytosolic 1C member 1	16.2535	5.49552e-14
ENSMUSG00000032514.11	74052		ABC transporters	Ttc21a	tetratricopeptide repeat domain 21A	16.1541	2.63557e-20
ENSMUSG00000029477.14	74890		Ascorbate and aldarate metabolism	Morn3	MORN repeat containing 3	15.9544	1.62692e-15
ENSMUSG00000063428.8	70503	6407080	RNA polymerase	Ddo	D-aspartate oxidase	15.9053	2.10315e-16
ENSMUSG00000043541.16	320662			Casc1	cancer susceptibility candidate 1	15.7895	1.5137e-18
ENSMUSG00000056598.16	74665		Ubiquinone and other terpenoid-quinone biosynthesis	Lrrc48	leucine rich repeat containing 48	15.6837	3.1147e-26
ENSMUSG00000030413.7	21946		Porphyrin and chlorophyll metabolism	Pglyrp1	peptidoglycan recognition protein 1	15.6053	5.17195e-18
ENSMUSG00000026809.15	69987	6395091	Streptomycin biosynthesis	Spaca9	sperm acrosome associated 9	15.5487	2.45634e-19
ENSMUSG00000010044.12	114602			Zmynd10	zinc finger MYND domain containing 10	15.4148	4.06482e-24
ENSMUSG00000020878.6	69297			Lrrc46	leucine rich repeat containing 46	15.3822	2.90954e-23
ENSMUSG00000072473.3	67085	6175663	Selenocompound metabolism	1700024G13Rik	RIKEN cDNA 1700024G13 gene	15.3734	3.25626e-13
ENSMUSG00000091415.5	633979		EnvZ-OmpR (osmotic stress response) two-component regulatory system	Ak9	adenylate kinase 9	15.1863	4.28445e-18
ENSMUSG00000035179.3	67752		Phenylalanine tyrosine and tryptophan biosynthesis	Ppp1r32	protein phosphatase 1 regulatory subunit 32	15.1413	1.47827e-14
ENSMUSG00000028139.5	66353			Riiad1	regulatory subunit of type II PKA R-subunit (RIIa) domain containing 1	15.1182	2.06715e-24
ENSMUSG00000075569.10	18861			Pms2		15.0564	5.44702e-30
ENSMUSG00000005547.14	13087			Cyp2a5	cytochrome P450 family 2 subfamily a polypeptide 5	15.0282	5.63527e-13
ENSMUSG00000030017.2	19695	3085579	Selenocompound metabolism	Reg3g	regenerating islet-derived 3 gamma	15.0112	9.39819e-14
ENSMUSG00000029830.15	320590			Svopl	SV2 related protein homolog (rat)-like	14.9317	1.36747e-24
ENSMUSG00000078639.1	620779	5554821	Twin-arginine translocation (Tat) system	Gm12695	predicted gene 12695	14.9074	2.53896e-13
ENSMUSG00000025916.10	69312		Nicotinate and nicotinamide metabolism	Ppp1r42	protein phosphatase 1 regulatory subunit 42	14.9025	5.83903e-15
ENSMUSG00000032496.7	17002		Glycerolipid metabolism	Ltf	lactotransferrin	14.8837	4.75926e-31
ENSMUSG00000034706.16	432611		Pentose phosphate pathway oxidative phase glucose 6P => ribulose 5P	Dnaic2	dynein axonemal intermediate chain 2	14.8316	1.36682e-24
ENSMUSG00000038011.15	56087	5382986	Methane metabolism	Dnah10	dynein axonemal heavy chain 10	14.3942	1.07243e-14
ENSMUSG00000035578.15	69707	6330941	Ribosome	Iqcg	IQ motif containing G	14.2863	1.62933e-21
ENSMUSG00000034035.18	622665		PhoR-PhoB (phosphate starvation response) two-component regulatory system	Ccdc17	coiled-coil domain containing 17	14.1289	1.62913e-32
ENSMUSG00000020562.6	75040	6946801	Homologous recombination	Efcab10	EF-hand calcium binding domain 10	14.0924	7.77872e-14
ENSMUSG00000019767.12	100504234			Ccdc170	coiled-coil domain containing 170	14.0767	7.53753e-16
ENSMUSG00000055945.7	320111			Prr18	proline rich 18	14.0525	1.00848e-35
ENSMUSG00000047361.16	381260		CAM (Crassulacean acid metabolism) dark	Gm973	predicted gene 973	13.9389	3.06789e-20
ENSMUSG00000031722.10	15439	2739096	Folate biosynthesis	Hp	haptoglobin	13.7775	1.31932e-20
ENSMUSG00000003354.5	105833			Ccdc65	coiled-coil domain containing 65	13.6959	9.48904e-24
ENSMUSG00000056632.7	13512	1462821	D-Glutamine and D-glutamate metabolism	Dsg3	desmoglein 3	13.5966	9.45006e-31
ENSMUSG00000006784.14	74407		Sulfur metabolism	Ttc25	tetratricopeptide repeat domain 25	13.5436	3.16283e-20
ENSMUSG00000042567.19	674895		Isoleucine biosynthesis threonine => 2-oxobutanoate => isoleucine	Nek10	NIMA (never in mitosis gene a)- related kinase 10	13.5325	4.30027e-13
ENSMUSG00000027702.7	71827		Taurine and hypotaurine metabolism	Lrrc34	leucine rich repeat containing 34	13.5265	4.23828e-26
ENSMUSG00000020062.6	216225	10565743	Purine metabolism	Slc5a8	solute carrier family 5 (iodide transporter) member 8	13.4596	2.23504e-16
ENSMUSG00000026831.16	69327		Biosynthesis of unsaturated fatty acids	1700007K13Rik	RIKEN cDNA 1700007K13 gene	13.4176	2.05148e-13
ENSMUSG00000034159.12	71874		Porphyrin and chlorophyll metabolism	2310007B03Rik	RIKEN cDNA 2310007B03 gene	13.3048	3.98472e-17
ENSMUSG00000078161.8	209601			Erich3	glutamate rich 3	13.277	4.6842e-19
ENSMUSG00000051225.9	239463			Fam83a	family with sequence similarity 83 member A	13.2089	8.45151e-16
ENSMUSG00000040280.9	407790		Fumarate reductase prokaryotes	Ndufa4l2	NADH dehydrogenase (ubiquinone) 1 alpha subcomplex 4-like 2	13.1788	1.54909e-35
ENSMUSG00000053161.16	71227	6477697	Vitamin B6 metabolism	Daw1	dynein assembly factor with WDR repeat domains 1	13.0776	1.2574e-12
ENSMUSG00000035910.15	195208		Pyrimidine metabolism	Dcdc2a	doublecortin domain containing 2a	13.0689	3.63478e-19
ENSMUSG00000029658.17	381693		Inosine monophosphate biosynthesis PRPP + glutamine => IMP	Wdr95	WD40 repeat domain 95	13.018	1.44032e-12
ENSMUSG00000049571.17	212124		Galactose metabolism	Cfap46	cilia and flagella associated protein 46	12.9763	1.77982e-13
ENSMUSG00000020799.16	21689		Propanoate metabolism	Tekt1	tektin 1	12.9582	5.76028e-19
ENSMUSG00000033053.3	67483	6210160	alpha-Linolenic acid metabolism	1700028P14Rik	RIKEN cDNA 1700028P14 gene	12.8453	1.07243e-14
ENSMUSG00000064202.15	381218		Ribosome bacteria	4430402I18Rik	RIKEN cDNA 4430402I18 gene	12.7416	3.17047e-16
ENSMUSG00000054994.2	331531			AV320801	expressed sequence AV320801	12.6766	1.22794e-11
ENSMUSG00000070806.5	332934			Zmynd12	zinc finger MYND domain containing 12	12.6357	6.31147e-12
ENSMUSG00000074006.3	18378	2933037	Nucleotide excision repair	Omp	olfactory marker protein	12.5803	2.89459e-12
ENSMUSG00000069441.3	13510	1462627	Selenocompound metabolism	Dsg1a	desmoglein 1 alpha	12.4976	6.7697e-43
ENSMUSG00000039099.7	626359		Spermidine/putrescine transport system	Wdr93	WD repeat domain 93	12.394	1.8715e-13
ENSMUSG00000020581.11	23795	8627545	Glycosphingolipid biosynthesis - ganglio series	Agr2	anterior gradient 2	12.3937	4.88191e-13
ENSMUSG00000047230.6	12738	1089023	Galactose metabolism	Cldn2	claudin 2	12.3292	4.6027e-13
ENSMUSG00000035032.12	208583			Nek11	NIMA (never in mitosis gene a)-related expressed kinase 11	12.3239	2.191e-15
ENSMUSG00000027886.7	75504		Limonene and pinene degradation	1700013F07Rik	RIKEN cDNA 1700013F07 gene	12.3022	2.1472e-12
ENSMUSG00000046240.8	72927		Base excision repair	Hepacam	hepatocyte cell adhesion molecule	12.2766	3.1901e-12
ENSMUSG00000055301.8	11529		Two-component system	Adh7	alcohol dehydrogenase 7 (class IV) mu or sigma polypeptide	12.1514	9.24512e-14
ENSMUSG00000060962.12	73712		Naphthalene degradation	Dmkn	dermokine	12.0734	9.0576e-12
ENSMUSG00000043430.5	76943		Glycolysis / Gluconeogenesis	Psapl1	prosaposin-like 1	12.0587	7.99424e-14
ENSMUSG00000050625.4	403180		Putative spermidine/putrescine transport system	Ccdc121	coiled-coil domain containing 121	11.9474	1.86908e-12
ENSMUSG00000055561.9	72432	16911687	Glycolysis / Gluconeogenesis	Spink5	serine peptidase inhibitor Kazal type 5	11.9188	6.89318e-12
ENSMUSG00000027793.6	12427		Novobiocin biosynthesis	Ccna1	cyclin A1	11.8614	8.11389e-16
ENSMUSG00000053153.14	66722			Spag16	sperm associated antigen 16	11.8212	5.17195e-19
ENSMUSG00000046585.8	381229		Aminoacyl-tRNA biosynthesis prokaryotes	Cfap58	cilia and flagella associated protein 58	11.5062	2.76661e-13
ENSMUSG00000054134.13	52020		Arginine biosynthesis	Umodl1	uromodulin-like 1	11.4495	1.16996e-11
ENSMUSG00000048520.16	320118			Fbxl13	F-box and leucine-rich repeat protein 13	11.4406	2.4755e-13
ENSMUSG00000041986.16	270162			Elmod1	ELMO/CED-12 domain containing 1	11.4001	2.45291e-19
ENSMUSG00000005864.7	12789	1088894	Glycerophospholipid metabolism	Cnga2	cyclic nucleotide gated channel alpha 2	11.3978	5.25073e-14
ENSMUSG00000048148.17	319555			Nwd1	NACHT and WD repeat domain containing 1	11.3038	2.01357e-23
ENSMUSG00000053279.6	11668	1187233	Glycerophospholipid metabolism	Aldh1a1	aldehyde dehydrogenase family 1 subfamily A1	11.2323	5.44826e-45
ENSMUSG00000028699.9	66805		Glutathione metabolism	Tspan1	tetraspanin 1	11.2252	1.06105e-10
ENSMUSG00000048329.7	215723		Pentose and glucuronate interconversions	Mfsd6l	major facilitator superfamily domain containing 6-like	11.1882	1.02611e-12
ENSMUSG00000054161.12	73813	6317012	C5-Branched dibasic acid metabolism	Fam83e	family with sequence similarity 83 member E	11.0737	3.20205e-10
ENSMUSG00000057816.7	75784	6993283	beta-Alanine metabolism	1700007G11Rik	RIKEN cDNA 1700007G11 gene	11.0468	1.29426e-13
ENSMUSG00000063260.2	54526			Syt10	synaptotagmin X	11.0271	3.7413e-11
ENSMUSG00000047228.9	232400			BC048546	cDNA sequence BC048546	10.98	4.30812e-15
ENSMUSG00000052974.8	13107	1093280	Biosynthesis of unsaturated fatty acids	Cyp2f2	cytochrome P450 family 2 subfamily f polypeptide 2	10.9573	3.16806e-13
ENSMUSG00000029273.10	53315		ABC transporters	Sult1d1	sulfotransferase family 1D member 1	10.9019	6.90061e-11
ENSMUSG00000032023.7	70989			Jhy	juvenile hydrocephalus	10.851	8.15079e-11
ENSMUSG00000063651.11	72383		Other glycan degradation	Cnfn	cornifelin	10.8492	1.97266e-10
ENSMUSG00000063354.6	72027	6296918	Thiamine metabolism	Slc39a4	solute carrier family 39 (zinc transporter) member 4	10.8236	6.60119e-12
ENSMUSG00000039632.13	77609		Fructose and mannose metabolism	Ccdc151	coiled-coil domain containing 151	10.7353	2.38663e-15
ENSMUSG00000021534.7	69315		Lipoic acid metabolism	1700001L19Rik	RIKEN cDNA 1700001L19 gene	10.6731	1.33417e-12
ENSMUSG00000009210.10	75573		Inositol phosphate metabolism	Prr29	proline rich 29	10.6713	3.01986e-11
ENSMUSG00000028801.14	78806		Glycerolipid metabolism	Stpg1	sperm tail PG rich repeat containing 1	10.6614	1.5152e-13
ENSMUSG00000100916.3	16866	3125244	Lysine biosynthesis	Lhb	luteinizing hormone beta	10.6268	5.48495e-12
ENSMUSG00000060188.6	232983			Cxcl17	chemokine (C-X-C motif) ligand 17	10.6056	7.02263e-10
ENSMUSG00000033520.2	320581			Idi2	isopentenyl-diphosphate delta isomerase 2	10.5765	4.95529e-12
ENSMUSG00000075302.10	66748		Two-component system	Erich2	glutamate rich 2	10.566	7.40932e-13
ENSMUSG00000074673.15	74711		Ether lipid metabolism	Ttll9	tubulin tyrosine ligase-like family member 9	10.5619	3.90903e-11
ENSMUSG00000051669.5	239691			AU021092	expressed sequence AU021092	10.5327	6.92955e-27
ENSMUSG00000029307.7	13406	24945102	Homologous recombination	Dmp1	dentin matrix protein 1	10.5168	7.10274e-12
ENSMUSG00000046168.8	328424			Kcnrg	potassium channel regulator	10.5167	1.11674e-14
ENSMUSG00000023011.7	72393		Arachidonic acid metabolism	Faim2	Fas apoptotic inhibitory molecule 2	10.452	1.2149e-15
ENSMUSG00000037716.15	382077	8740322	Archaeal proteasome	Ccdc33	coiled-coil domain containing 33	10.3131	6.45397e-10
ENSMUSG00000066129.15	76484	7035543	Fatty acid biosynthesis	Kndc1	kinase non-catalytic C-lobe domain (KIND) containing 1	10.3127	3.33284e-14
ENSMUSG00000022441.17	77627		Valine leucine and isoleucine degradation	Efcab6	EF-hand calcium binding domain 6	10.3023	9.46843e-10
ENSMUSG00000032259.8	13489	1463258	Arginine biosynthesis	Drd2	dopamine receptor D2	10.2989	1.54578e-10
ENSMUSG00000029403.14	53886	5227971	Homologous recombination	Cdkl2	cyclin-dependent kinase-like 2 (CDC2-related kinase)	10.2577	5.07773e-28
ENSMUSG00000071202.4	381077	100484854	COPII complex	Ccdc78	coiled-coil domain containing 78	10.157	1.67884e-15
ENSMUSG00000040969.14	77669		C5-Branched dibasic acid metabolism	Arhgef38	Rho guanine nucleotide exchange factor (GEF) 38	10.0758	3.35313e-16
ENSMUSG00000053111.13	66930			Fank1	fibronectin type 3 and ankyrin repeat domains 1	10.0163	4.41831e-11
ENSMUSG00000063529.3	380842	725947	Lsm 2-8 complex	Stmnd1	stathmin domain containing 1	10.004	2.39194e-13
ENSMUSG00000033966.7	381113		Cytochrome d ubiquinol oxidase	Cdkl4	cyclin-dependent kinase-like 4	9.99269	3.76279e-16
ENSMUSG00000038572.7	228802			Bpifb5	BPI fold containing family B member 5	9.97869	2.21804e-09
ENSMUSG00000033825.9	17229			Tpsb2	tryptase beta 2	9.94675	7.26093e-14
ENSMUSG00000019945.9	73287	6813608	Lipopolysaccharide biosynthesis	1700040L02Rik	RIKEN cDNA 1700040L02 gene	9.88163	3.10802e-13
ENSMUSG00000096330.7	102637808			LOC102637808	low-density lipoprotein receptor class A domain-containing protein 1-like	9.87124	3.4734e-09
ENSMUSG00000036231.5	403205		Zinc transport system	Agr3	anterior gradient 3	9.83725	9.00383e-18
ENSMUSG00000042417.4	218630		Valine leucine and isoleucine biosynthesis	Ccno	cyclin O	9.78413	1.45744e-09
ENSMUSG00000037280.12	207839			Galnt6	UDP-N-acetyl-alpha-D-galactosamine:polypeptide N-acetylgalactosaminyltransferase 6	9.78164	1.49479e-25
ENSMUSG00000048029.10	226265			Eno4	enolase 4	9.57788	4.58317e-10
ENSMUSG00000013523.13	76960			Bcas1	breast carcinoma amplified sequence 1	9.49169	4.37981e-12
ENSMUSG00000071550.13	212517		Pyrimidine metabolism	Cfap44	cilia and flagella associated protein 44	9.47374	4.9462e-11
ENSMUSG00000054986.13	380683	10557685	Pentose phosphate pathway oxidative phase glucose 6P => ribulose 5P	Sec14l3	SEC14-like lipid binding 3	9.46067	8.53579e-09
ENSMUSG00000066196.11	433700	24303118	Peptides/nickel transport system	Spag8	sperm associated antigen 8	9.30628	2.14246e-14
ENSMUSG00000024011.16	74116		ABC transporters	Pi16	peptidase inhibitor 16	9.24643	2.71698e-14
ENSMUSG00000021950.15	11752	1066198	Histidine metabolism	Anxa8	annexin A8	9.22757	1.14022e-26
ENSMUSG00000109572.1	100862066			Cfap99	cilia and flagella associated protein 99	9.20715	5.46288e-09
ENSMUSG00000024041.8	12954			Cryaa	crystallin alpha A	9.20584	8.70376e-09
ENSMUSG00000062515.3	11770	1066958	Peptidoglycan biosynthesis	Fabp4	fatty acid binding protein 4 adipocyte	9.17221	2.08134e-19
ENSMUSG00000025150.10	12409			Cbr2	carbonyl reductase 2	9.16273	9.87791e-11
ENSMUSG00000039543.15	76670		Glycine serine and threonine metabolism	Cfap70	cilia and flagella associated protein 70	9.16192	2.21398e-13
ENSMUSG00000031877.9	72361	6761584	Oxidative phosphorylation	Ces2g	carboxylesterase 2G	9.12854	3.5256e-11
ENSMUSG00000044737.6	317653			Klk14	kallikrein related-peptidase 14	9.11133	2.69397e-09
ENSMUSG00000095577.2	102638913			LOC102638913	otolin-1-like	9.09676	1.11403e-08
ENSMUSG00000063130.3	70405			Calml3	calmodulin-like 3	9.09436	2.19937e-24
ENSMUSG00000063704.12	332110			Mapk15	mitogen-activated protein kinase 15	9.05769	8.93265e-20
ENSMUSG00000035295.10	76646	7040017	DNA replication	Wdr38	WD repeat domain 38	9.04348	3.98302e-11
ENSMUSG00000026546.16	71870		Biotin metabolism	Cfap45	cilia and flagella associated protein 45	9.00857	2.97727e-18
ENSMUSG00000059956.14	71869		Pantothenate and CoA biosynthesis	Serpinb12	serine (or cysteine) peptidase inhibitor clade B (ovalbumin) member 12	8.9632	1.01711e-09
ENSMUSG00000075602.10	110454			Ly6a	lymphocyte antigen 6 complex locus A	8.93982	1.69834e-12
ENSMUSG00000048416.15	17349		Polyketide sugar unit biosynthesis	Mlf1	myeloid leukemia factor 1	8.88174	1.43832e-29
ENSMUSG00000045031.18	207175			Cetn4	centrin 4	8.82388	1.5834e-21
ENSMUSG00000048038.7	329366			Ccdc187	coiled-coil domain containing 187	8.81481	5.77399e-09
ENSMUSG00000050359.7	20753	3165308	Arginine and proline metabolism	Sprr1a	small proline-rich protein 1A	8.80246	1.27836e-08
ENSMUSG00000035355.15	380728	9441915	Shikimate pathway phosphoenolpyruvate + erythrose-4P => chorismate	Kcnh4	potassium voltage-gated channel subfamily H (eag-related) member 4	8.76604	4.55894e-18
ENSMUSG00000079502.8	329375			Cfap77	cilia and flagella associated protein 77	8.73215	8.24747e-11
ENSMUSG00000037143.17	78774			Cfap61	cilia and flagella associated protein 61	8.73116	2.71039e-08
ENSMUSG00000045259.4	68874		Glyoxylate and dicarboxylate metabolism	Klhdc9	kelch domain containing 9	8.67854	9.0576e-12
ENSMUSG00000039269.5	69542		Citrate cycle (TCA cycle)	2300002M23Rik	RIKEN cDNA 2300002M23 gene	8.67442	1.18241e-08
ENSMUSG00000096140.1	100043332			Ankrd66	ankyrin repeat domain 66	8.61145	1.96611e-08
ENSMUSG00000090291.2	278795			Lrrc10b	leucine rich repeat containing 10B	8.53682	2.19286e-14
ENSMUSG00000039518.7	386463		Spermidine/putrescine transport system	Cdsn	corneodesmosin	8.42688	5.48333e-09
ENSMUSG00000074199.7	64661	6019823	Protein export	Krtdap	keratinocyte differentiation associated protein	8.38116	4.00307e-09
ENSMUSG00000051435.11	329977			Fhad1	forkhead-associated (FHA) phosphopeptide binding domain 1	8.3719	5.40008e-15
ENSMUSG00000041809.5	71877		Nitrogen metabolism	Efhc1	EF-hand domain (C-terminal) containing 1	8.32526	2.04653e-16
ENSMUSG00000021795.9	20390		Pyrimidine metabolism	Sftpd	surfactant associated protein D	8.24038	8.61845e-08
ENSMUSG00000040812.14	271813			Agbl2	ATP/GTP binding protein-like 2	8.23458	1.11005e-12
ENSMUSG00000038570.15	330577			Saxo2	stabilizer of axonemal microtubules 2	8.21181	8.16009e-18
ENSMUSG00000042269.15	436062		Putative simple sugar transport system	Fam92b	family with sequence similarity 92 member B	8.18249	8.19054e-08
ENSMUSG00000056215.12	74354			Lrguk	leucine-rich repeats and guanylate kinase domain containing	8.16991	2.11964e-10
ENSMUSG00000073650.8	241112			Catip	ciliogenesis associated TTC17 interacting protein	8.10889	1.64018e-12
ENSMUSG00000050335.16	16854	3125303	Oxidative phosphorylation	Lgals3	lectin galactose binding soluble 3	8.06974	1.56919e-10
ENSMUSG00000029660.10	75860			Tex26	testis expressed 26	8.00939	6.55771e-09
ENSMUSG00000023931.4	211482	10261285	Pantothenate and CoA biosynthesis	Efhb	EF hand domain family member B	7.94629	7.85002e-10
ENSMUSG00000031760.9	17751			Mt3	metallothionein 3	7.94476	6.75569e-09
ENSMUSG00000021363.13	17152	16997952	Mismatch repair	Mak	male germ cell-associated kinase	7.91161	1.5979e-11
ENSMUSG00000059043.2	18312	2933218	Lysine biosynthesis	Olfr15	olfactory receptor 15	7.85038	1.00254e-07
ENSMUSG00000038060.15	320256			Dlec1	deleted in lung and esophageal cancer 1	7.81284	5.77527e-10
ENSMUSG00000052221.7	210762			Ppp1r36	protein phosphatase 1 regulatory subunit 36	7.77886	3.4026e-15
ENSMUSG00000028148.11	66198		Lipopolysaccharide biosynthesis	Them5	thioesterase superfamily member 5	7.73321	4.00307e-09
ENSMUSG00000026578.6	74895	6944531	Oxidative phosphorylation	Ccdc181	coiled-coil domain containing 181	7.72968	4.79068e-23
ENSMUSG00000061322.15	68922	6093292	beta-Alanine metabolism	Dnaic1	dynein axonemal intermediate chain 1	7.66862	1.29356e-07
ENSMUSG00000020686.12	237891			Gas2l2	growth arrest-specific 2 like 2	7.64666	3.03378e-07
ENSMUSG00000072845.3	194597			Tmprss11a	transmembrane protease serine 11a	7.63211	3.33391e-10
ENSMUSG00000027359.16	26458	3670657	Peptidoglycan biosynthesis	Slc27a2	solute carrier family 27 (fatty acid transporter) member 2	7.59915	3.1684e-10
ENSMUSG00000038801.6	338417			Scgb1c1	secretoglobin family 1C member 1	7.56375	2.87391e-07
ENSMUSG00000014030.15	18507	2940613	beta-Alanine metabolism	Pax5	paired box 5	7.51657	2.89391e-08
ENSMUSG00000034552.8	71861		One carbon pool by folate	Zswim2	zinc finger SWIM-type containing 2	7.49124	4.09372e-07
ENSMUSG00000026807.8	68870			Ak8	adenylate kinase 8	7.48747	4.761e-08
ENSMUSG00000078487.8	242805			Ankrd65	ankyrin repeat domain 65	7.47327	4.23965e-07
ENSMUSG00000003657.9	12308	1209133	Two-component system	Calb2	calbindin 2	7.43859	2.00456e-07
ENSMUSG00000022236.9	252967			Ropn1l	ropporin 1-like	7.42238	5.97568e-09
ENSMUSG00000028435.8	11828	1191834	Oxidative phosphorylation	Aqp3	aquaporin 3	7.41076	1.57016e-11
ENSMUSG00000001348.15	11433	1063603	C5-Branched dibasic acid metabolism	Acp5	acid phosphatase 5 tartrate resistant	7.37084	1.92455e-11
ENSMUSG00000020930.9	73293			Ccdc103	coiled-coil domain containing 103	7.31717	3.98149e-12
ENSMUSG00000036962.12	226356			Cfap221	cilia and flagella associated protein 221	7.30155	3.21222e-07
ENSMUSG00000090113.7	621239	11833952	Type VI secretion system	Nhlrc4	NHL repeat containing 4	7.27429	6.03808e-07
ENSMUSG00000071561.2	100034684			BC100530	cDNA sequence BC100530	7.1641	1.33404e-15
ENSMUSG00000075225.13	75973	7008713	Fatty acid degradation	Ccdc162	coiled-coil domain containing 162	7.10357	1.32198e-12
ENSMUSG00000025757.12	18415			Hspa4l	heat shock protein 4 like	7.10176	7.29201e-16
ENSMUSG00000020566.18	68775	6248409	Selenocompound metabolism	Atp6v1c2	ATPase H+ transporting lysosomal V1 subunit C2	7.09269	1.0649e-08
ENSMUSG00000027676.11	51938		Tyrosine metabolism	Ccdc39	coiled-coil domain containing 39	7.09227	1.17974e-19
ENSMUSG00000026822.14	16819	2781334	Biotin metabolism	Lcn2	lipocalin 2	7.07992	4.37045e-08
ENSMUSG00000019982.15	17863	2864429	Biotin metabolism	Myb	myeloblastosis oncogene	7.05374	4.15501e-16
ENSMUSG00000074981.12						7.02725	2.04275e-07
ENSMUSG00000044041.4	16663		Base excision repair	Krt13	keratin 13	7.02427	1.09674e-06
ENSMUSG00000078234.6	242721			Klhdc7a	kelch domain containing 7A	7.021	8.19598e-12
ENSMUSG00000022468.11	19011		Fructose and mannose metabolism	Endou	endonuclease polyU-specific	6.98175	2.93492e-07
ENSMUSG00000041737.8	235135			Tmem45b	transmembrane protein 45b	6.97101	2.9145e-07
ENSMUSG00000059325.14	74318		Aminoacyl-tRNA biosynthesis	Hopx	HOP homeobox	6.9501	1.41247e-12
ENSMUSG00000074651.2	622408		Competence-related DNA transformation transporter	Mcidas	multiciliate differentiation and DNA synthesis associated cell cycle protein	6.94725	1.16918e-06
ENSMUSG00000029601.13	75732			Iqcd	IQ motif containing D	6.93604	1.53508e-10
ENSMUSG00000094282.1	546886		phospholipases	Cfap73	cilia and flagella associated protein 73	6.92785	8.50409e-07
ENSMUSG00000001025.8	20200		Streptomycin biosynthesis	S100a6	S100 calcium binding protein A6 (calcyclin)	6.92432	1.14532e-72
ENSMUSG00000027296.7	228550			Itpka	inositol 145-trisphosphate 3-kinase A	6.90844	4.18611e-08
ENSMUSG00000062778.12	81600	7357181	Lysine biosynthesis	Chia1	chitinase acidic 1	6.84227	9.86308e-07
ENSMUSG00000027297.14	17005		Arachidonic acid metabolism	Ltk	leukocyte tyrosine kinase	6.82322	7.36555e-07
ENSMUSG00000040473.15	207686			Cfap69	cilia and flagella associated protein 69	6.80987	4.2543e-11
ENSMUSG00000041673.11	67580		Glycerolipid metabolism	Lrrc18	leucine rich repeat containing 18	6.80859	8.21712e-10
ENSMUSG00000022598.6	72373		Lysine degradation	Psca	prostate stem cell antigen	6.79583	1.73358e-06
ENSMUSG00000062859.14	21463	3169301	Other glycan degradation	Tcp11	t-complex protein 11	6.77106	1.65093e-10
ENSMUSG00000001948.10	20686		Polyketide sugar unit biosynthesis	Spa17	sperm autoantigenic protein 17	6.73541	1.66963e-13
ENSMUSG00000073633.9	66153		Glycolysis / Gluconeogenesis	Fbxo36	F-box protein 36	6.72361	3.73111e-12
ENSMUSG00000028940.2	15206	2688461	Lipopolysaccharide biosynthesis	Hes2	hairy and enhancer of split 2 (Drosophila)	6.69396	1.92097e-06
ENSMUSG00000014846.12	67971			Tppp3	tubulin polymerization-promoting protein family member 3	6.68345	1.87718e-40
ENSMUSG00000025257.5	66611		Glycine serine and threonine metabolism	Ribc1	RIB43A domain with coiled-coils 1	6.68099	1.4228e-11
ENSMUSG00000070877.4	546840			Ldlrad1	low density lipoprotein receptor class A domain containing 1	6.6784	2.22518e-06
ENSMUSG00000049811.16	73873	6289735	Lysine biosynthesis	Fam161a	family with sequence similarity 161 member A	6.67174	4.76983e-16
ENSMUSG00000019102.10	11670	1185181	alpha-Linolenic acid metabolism	Aldh3a1	aldehyde dehydrogenase family 3 subfamily A1	6.66731	1.58453e-07
ENSMUSG00000023336.6	67866		Polyketide sugar unit biosynthesis	Wfdc1	WAP four-disulfide core domain 1	6.66422	1.48877e-07
ENSMUSG00000031027.15	117229	7963044	Fatty acid degradation	Stk33	serine/threonine kinase 33	6.62013	1.33298e-12
ENSMUSG00000018581.15	13411	1467627	Fatty acid biosynthesis	Dnah11	dynein axonemal heavy chain 11	6.61278	7.88656e-09
ENSMUSG00000047773.13	382543	4998421	Type II general secretion pathway	Ankfn1	ankyrin-repeat and fibronectin type III domain containing 1	6.61207	4.22458e-09
ENSMUSG00000090336.4	403185		Phospholipid transport system	4932443I19Rik	RIKEN cDNA 4932443I19 gene	6.5772	1.73548e-09
ENSMUSG00000050138.7	210741			Kcnk12	potassium channel subfamily K member 12	6.55746	2.22201e-06
ENSMUSG00000031844.8	15486			Hsd17b2	hydroxysteroid (17-beta) dehydrogenase 2	6.54803	5.41755e-07
ENSMUSG00000037801.13	78250	7118759	Ribosome	Iqch	IQ motif containing H	6.53258	4.23965e-07
ENSMUSG00000057265.12	72873			Bbof1	basal body orientation factor 1	6.48049	3.99253e-14
ENSMUSG00000036256.13	29817	3799798	Phosphotransferase system (PTS)	Igfbp7	insulin-like growth factor binding protein 7	6.47899	6.46137e-37
ENSMUSG00000019178.17	76571		Phosphotransferase system (PTS)	Styxl1	serine/threonine/tyrosine interacting-like 1	6.43095	2.77793e-06
ENSMUSG00000057176.4	233899			Ccdc189	coiled-coil domain containing 189	6.42727	8.33728e-13
ENSMUSG00000032489.17	16578		Oxidative phosphorylation	Kif9	kinesin family member 9	6.41489	1.27349e-07
ENSMUSG00000020096.20	65971	6113378	Selenocompound metabolism	Tbata	thymus brain and testes associated	6.37156	9.54056e-07
ENSMUSG00000067998.11	71425	6231359	Nucleotide excision repair	Bpifb9a	BPI fold containing family B member 9A	6.36648	4.31891e-06
ENSMUSG00000030107.10	24110			Usp18	ubiquitin specific peptidase 18	6.34854	1.9544e-08
ENSMUSG00000074272.10	26365			Ceacam1	carcinoembryonic antigen-related cell adhesion molecule 1	6.34734	1.00191e-19
ENSMUSG00000040938.16	216867	10474620	Sulfur relay system	Slc16a11	solute carrier family 16 (monocarboxylic acid transporters) member 11	6.33832	8.92712e-09
ENSMUSG00000031849.9	12845		Citrate cycle (TCA cycle)	Comp	cartilage oligomeric matrix protein	6.33484	9.91807e-08
ENSMUSG00000006777.7	94179			Krt23	keratin 23	6.3128	1.57812e-06
ENSMUSG00000027375.14	17153	16997952	Homologous recombination	Mal	myelin and lymphocyte protein T cell differentiation protein	6.28608	8.70376e-09
ENSMUSG00000079554.2	213043			Aox2	aldehyde oxidase 2	6.26133	4.20741e-06
ENSMUSG00000026961.6	227618			Lrrc26	leucine rich repeat containing 26	6.25344	4.52132e-06
ENSMUSG00000029829.4	77522		Lysine degradation	Tmem213	transmembrane protein 213	6.18912	4.19154e-06
ENSMUSG00000021791.6	71200		Streptomycin biosynthesis	Dydc2	DPY30 domain containing 2	6.18323	5.10768e-06
ENSMUSG00000049422.6	103172		Glycerolipid metabolism	Chchd10	coiled-coil-helix-coiled-coil-helix domain containing 10	6.18241	5.68405e-23
ENSMUSG00000022763.16	72168	6261814	Fatty acid biosynthesis	Aifm3	apoptosis-inducing factor mitochondrion-associated 3	6.1614	4.01951e-12
ENSMUSG00000044667.12	229791			Plppr4	phospholipid phosphatase related 4	6.12627	1.32346e-11
ENSMUSG00000073433.10	14570	2602681	Purine metabolism	Arhgdig	Rho GDP dissociation inhibitor (GDI) gamma	6.11042	4.63976e-13
ENSMUSG00000006056.13	76815		Riboflavin metabolism	Calcoco2	calcium binding and coiled-coil domain 2	6.10939	2.25904e-06
ENSMUSG00000046480.6	399548		Phosphate transport system	Scn4b	sodium channel type IV beta	6.10046	1.49887e-10
ENSMUSG00000039963.18	207607			Ccdc40	coiled-coil domain containing 40	6.09671	1.41596e-12
ENSMUSG00000079339.6	667373		Trehalose biosynthesis D-glucose 1P => trehalose	Ifit1bl1	interferon induced protein with tetratricpeptide repeats 1B like 1	6.08227	1.10125e-07
ENSMUSG00000073077.6	667736		Valine/isoleucine biosynthesis pyruvate => valine / 2-oxobutanoate => isoleucine	Gm8787	predicted gene 8787	6.08134	5.75613e-08
ENSMUSG00000026611.17	74717		Aminobenzoate degradation	Spata17	spermatogenesis associated 17	6.07553	3.57431e-06
ENSMUSG00000032068.14	76509		Tryptophan metabolism	Plet1	placenta expressed transcript 1	6.05029	7.87474e-07
ENSMUSG00000046834.6	16678	2796043	Ubiquinone and other terpenoid-quinone biosynthesis	Krt1	keratin 1	6.02555	7.36555e-07
ENSMUSG00000041559.7	14264	2552772	Galactose metabolism	Fmod	fibromodulin	6.01552	2.35889e-19
ENSMUSG00000022270.15	66270		Phenylalanine metabolism	Fam134b	family with sequence similarity 134 member B	6.01182	7.97746e-21
ENSMUSG00000002475.15	106861			Abhd3	abhydrolase domain containing 3	5.99821	2.09266e-11
ENSMUSG00000030317.8	110595			Timp4	tissue inhibitor of metalloproteinase 4	5.99669	3.79651e-08
ENSMUSG00000078964.2	382044	4848501	PTS system fructose-specific II component	Ces1b	carboxylesterase 1B	5.95865	1.03225e-05
ENSMUSG00000037185.8	74127	6277183	Nucleotide excision repair	Krt80	keratin 80	5.94888	3.40929e-12
ENSMUSG00000064307.13	69358			Lrrc51	leucine rich repeat containing 51	5.93002	2.66112e-11
ENSMUSG00000031377.11	12169	1200622	Phenylalanine tyrosine and tryptophan biosynthesis	Bmx	BMX non-receptor tyrosine kinase	5.91869	2.9438e-07
ENSMUSG00000079033.9	17259	2845421	Glyoxylate and dicarboxylate metabolism	Mef2b	myocyte enhancer factor 2B	5.91667	3.81135e-06
ENSMUSG00000035861.6	319875			Tmprss11b	transmembrane protease serine 11B	5.91657	5.66865e-16
ENSMUSG00000022225.6	17228			Cma1	chymase 1 mast cell	5.90993	2.79662e-10
ENSMUSG00000015962.5	69428			1700016C15Rik	RIKEN cDNA 1700016C15 gene	5.88976	1.19354e-05
ENSMUSG00000050122.18						5.88815	3.59655e-06
ENSMUSG00000079235.10	100502861			Ccdc13	coiled-coil domain containing 13	5.87572	8.69162e-09
ENSMUSG00000055093.10						5.85076	9.23335e-22
ENSMUSG00000022218.15	21816			Tgm1	transglutaminase 1 K polypeptide	5.83867	2.27333e-11
ENSMUSG00000034151.13	213234	10321317	Butanoate metabolism	Zbbx	zinc finger B-box domain containing	5.83419	1.37362e-05
ENSMUSG00000028111.4	13038			Ctsk	cathepsin K	5.82626	1.45119e-24
ENSMUSG00000054545.17	94284			Ugt1a6a	UDP glucuronosyltransferase 1 family polypeptide A6A	5.82587	1.7194e-07
ENSMUSG00000051029.7	282663			Serpinb1b	serine (or cysteine) peptidase inhibitor clade B member 1b	5.81358	4.12393e-06
ENSMUSG00000033029.12	27660	3724682	Flagellar assembly	1700088E04Rik	RIKEN cDNA 1700088E04 gene	5.81326	2.82667e-12
ENSMUSG00000039236.18	57444	5463300	Nucleotide excision repair	Isg20	interferon-stimulated protein	5.7846	3.04199e-08
ENSMUSG00000004031.13	240843			Brinp2	bone morphogenic protein/retinoic acid inducible neural-specific 2	5.77317	6.31218e-06
ENSMUSG00000057454.5	72434	16911585	Pentose phosphate pathway	Lypd3	Ly6/Plaur domain containing 3	5.7559	3.47427e-13
ENSMUSG00000000167.14	72614	6788356	Aminoacyl-tRNA biosynthesis	Pih1d2	PIH1 domain containing 2	5.74805	1.97266e-10
ENSMUSG00000029618.13	18261	2898279	Selenocompound metabolism	Ocm	oncomodulin	5.74282	1.67186e-05
ENSMUSG00000031765.8	17748			Mt1	metallothionein 1	5.72146	2.72537e-13
ENSMUSG00000022435.5	22270	3242983	Purine metabolism	Upk3a	uroplakin 3A	5.6659	3.71781e-06
ENSMUSG00000046727.12	66060	6119285	Oxidative phosphorylation	Cystm1	cysteine-rich transmembrane module containing 1	5.65491	1.47512e-09
ENSMUSG00000025038.7	74405	6318451	Carotenoid biosynthesis	Efhc2	EF-hand domain (C-terminal) containing 2	5.65095	2.51645e-07
ENSMUSG00000029330.8	74596			Cds1	CDP-diacylglycerol synthase 1	5.64843	8.97712e-09
ENSMUSG00000030030.5	71837		Amino sugar and nucleotide sugar metabolism	1700003E16Rik	RIKEN cDNA 1700003E16 gene	5.63192	1.01714e-09
ENSMUSG00000004902.7	71803		Arginine biosynthesis	Slc25a18	solute carrier family 25 (mitochondrial carrier) member 18	5.63049	2.25866e-06
ENSMUSG00000026413.12	18772			Pkp1	plakophilin 1	5.62325	4.02347e-21
ENSMUSG00000086158.2	546143	844237	lupeol biosynthesis	Ccpg1os	cell cycle progression 1 opposite strand	5.62247	1.84707e-10
ENSMUSG00000035694.15	353025			Caps2	calcyphosphine 2	5.62134	5.8733e-07
ENSMUSG00000041193.15	18784		Benzoate degradation	Pla2g5	phospholipase A2 group V	5.61461	1.08951e-06
ENSMUSG00000038756.13	237930			Ttll6	tubulin tyrosine ligase-like family member 6	5.60381	2.28723e-05
ENSMUSG00000020434.4	67430	6216062	Citrate cycle (TCA cycle)	4921536K21Rik	RIKEN cDNA 4921536K21 gene	5.59765	3.46528e-07
ENSMUSG00000032056.10	56057	5382397	Cyanoamino acid metabolism	Btg4	B cell translocation gene 4	5.56795	2.13987e-05
ENSMUSG00000033880.11	19039		Tryptophan metabolism	Lgals3bp	lectin galactoside-binding soluble 3 binding protein	5.55519	3.61766e-11
ENSMUSG00000018924.6	11687			Alox15	arachidonate 15-lipoxygenase	5.54563	1.34963e-05
ENSMUSG00000027656.7	22403		Inositol phosphate metabolism	Wisp2	WNT1 inducible signaling pathway protein 2	5.54457	1.31119e-06
ENSMUSG00000030321.15	212516	10299479	Oxidative phosphorylation	Efcab12	EF-hand calcium binding domain 12	5.52939	2.18254e-07
ENSMUSG00000028555.15	230603			Ttc39a	tetratricopeptide repeat domain 39A	5.51837	6.36155e-11
ENSMUSG00000093769.3	15077			Hist2h3c1	histone cluster 2 H3c1	5.50267	4.00092e-11
ENSMUSG00000000308.14	12716		Biosynthesis of unsaturated fatty acids	Ckmt1	creatine kinase mitochondrial 1 ubiquitous	5.46947	5.936e-12
ENSMUSG00000022595.7	68311		Ascorbate and aldarate metabolism	Lypd2	Ly6/Plaur domain containing 2	5.46117	1.82034e-06
ENSMUSG00000039155.15	381409		NAD biosynthesis aspartate => NAD	Cdh26	cadherin-like 26	5.45573	2.73232e-05
ENSMUSG00000038242.12	71872		Folate biosynthesis	Aox4	aldehyde oxidase 4	5.45303	5.53872e-09
ENSMUSG00000034785.14	13370	24944089	Inositol phosphate metabolism	Dio1	deiodinase iodothyronine type I	5.4517	3.0711e-05
ENSMUSG00000068011.4	70291		Sulfur metabolism	Mkrn2os	makorin ring finger protein 2 opposite strand	5.45034	3.57916e-06
ENSMUSG00000022758.12	18440	3704139	Methane metabolism	P2rx6	purinergic receptor P2X ligand-gated ion channel 6	5.42075	4.29872e-08
ENSMUSG00000027401.9	21818			Tgm3	transglutaminase 3 E polypeptide	5.41537	1.06247e-08
ENSMUSG00000020234.10	432479		Tryptophan biosynthesis chorismate => tryptophan	4930404N11Rik	RIKEN cDNA 4930404N11 gene	5.41323	9.6876e-07
ENSMUSG00000030897.5	233649			Cnga4	cyclic nucleotide gated channel alpha 4	5.403	3.40494e-05
ENSMUSG00000042477.7	332937			Tfap2e	transcription factor AP-2 epsilon	5.38498	3.58037e-05
ENSMUSG00000046607.6	12123			Hrk	harakiri BCL2 interacting protein (contains only BH3 domain)	5.37148	7.90918e-06
ENSMUSG00000033590.8	208943			Myo5c	myosin VC	5.3661	8.68131e-14
ENSMUSG00000000058.6	12390	1217540	Pentose and glucuronate interconversions	Cav2	caveolin 2	5.36452	1.55447e-42
ENSMUSG00000027867.10	74362		Tryptophan metabolism	Spag17	sperm associated antigen 17	5.36399	1.59317e-05
ENSMUSG00000042002.11	116810	5743714	Taurine and hypotaurine metabolism	Foxn4	forkhead box N4	5.35469	3.89985e-05
ENSMUSG00000046637.3	242800			Ttc34	tetratricopeptide repeat domain 34	5.33374	1.58649e-05
ENSMUSG00000017390.15	11676	1187068	Glyoxylate and dicarboxylate metabolism	Aldoc	aldolase C fructose-bisphosphate	5.31483	2.80639e-14
ENSMUSG00000067616.11	56538		Glycolysis / Gluconeogenesis	Klk11	kallikrein related-peptidase 11	5.30091	9.1529e-06
ENSMUSG00000044362.8	70054			Ccdc89	coiled-coil domain containing 89	5.299	4.00579e-08
ENSMUSG00000071489.1	19214	3031245	DNA replication	Ptgdr	prostaglandin D receptor	5.28913	1.68096e-09
ENSMUSG00000071103.9	69479		Novobiocin biosynthesis	1700029J07Rik	RIKEN cDNA 1700029J07 gene	5.28164	1.57642e-13
ENSMUSG00000039109.15	74145		Arginine biosynthesis	F13a1	coagulation factor XIII A1 subunit	5.27805	2.0504e-21
ENSMUSG00000030787.4	114332			Lyve1	lymphatic vessel endothelial hyaluronan receptor 1	5.27157	3.879e-08
ENSMUSG00000037196.6	69310		Riboflavin metabolism	Pacrg	PARK2 co-regulated	5.26966	3.80376e-08
ENSMUSG00000022146.12	18414	3648291	Phenylalanine tyrosine and tryptophan biosynthesis	Osmr	oncostatin M receptor	5.26894	2.98432e-08
ENSMUSG00000055978.5	14344	2553145	Homologous recombination	Fut2	fucosyltransferase 2	5.21948	3.81423e-08
ENSMUSG00000031762.7	17750			Mt2	metallothionein 2	5.21864	2.07152e-12
ENSMUSG00000011305.11	66968	6171976	Fatty acid degradation	Plin5	perilipin 5	5.21505	4.02681e-05
ENSMUSG00000060268.11	381544	5999628	Glycolysis (Embden-Meyerhof pathway) glucose => pyruvate	Gm1661	predicted gene 1661	5.21123	8.80921e-07
ENSMUSG00000049709.4	244202			Nlrp10	NLR family pyrin domain containing 10	5.20535	1.4429e-05
ENSMUSG00000068893.5	100303744			Sprr2a2	small proline-rich protein 2A2	5.20502	5.70841e-05
ENSMUSG00000032091.15	214523		Fatty acid biosynthesis	Tmprss4	transmembrane protease serine 4	5.20349	1.31183e-05
ENSMUSG00000034917.7	27375			Tjp3	tight junction protein 3	5.19877	5.34227e-09
ENSMUSG00000039179.13	70426	6406913	Pentose and glucuronate interconversions	Tekt5	tektin 5	5.19841	1.77927e-05
ENSMUSG00000060176.3	75050	6943317	Oxidative phosphorylation	Kif27	kinesin family member 27	5.19682	7.01629e-11
ENSMUSG00000037996.17	76376	7018329	Two-component system	Slc24a2	solute carrier family 24 (sodium/potassium/calcium exchanger) member 2	5.19294	4.68205e-06
ENSMUSG00000066964.2	333048			Tmem211	transmembrane protein 211	5.16585	1.0632e-05
ENSMUSG00000099655.1						5.16383	2.229e-07
ENSMUSG00000070532.5	78465			Ccdc190	coiled-coil domain containing 190	5.13288	3.56425e-06
ENSMUSG00000094113.7	71392			5430401F13Rik	RIKEN cDNA 5430401F13 gene	5.11009	6.59711e-05
ENSMUSG00000016942.5	71753			Tmprss6	transmembrane serine protease 6	5.09328	2.19047e-05
ENSMUSG00000061259.11	231382			Tmprss11d	transmembrane protease serine 11d	5.09122	6.21987e-05
ENSMUSG00000039092.9	228677			Sptlc3	serine palmitoyltransferase long chain base subunit 3	5.08909	9.16677e-07
ENSMUSG00000032122.15	56857		C5-Branched dibasic acid metabolism	Slc37a2	solute carrier family 37 (glycerol-3-phosphate transporter) member 2	5.08558	3.94038e-13
ENSMUSG00000003617.16	12870		Lysine degradation	Cp	ceruloplasmin	5.07319	1.62146e-05
ENSMUSG00000024066.8	22436			Xdh	xanthine dehydrogenase	5.06591	3.97241e-06
ENSMUSG00000029272.8	20860	3192511	Streptomycin biosynthesis	Sult1e1	sulfotransferase family 1E member 1	5.05087	7.72694e-05
ENSMUSG00000020990.4	71091		Histidine metabolism	Cdkl1	cyclin-dependent kinase-like 1 (CDC2-related kinase)	5.04149	9.6612e-08
ENSMUSG00000003477.5	21743	3230414	Purine metabolism	Inmt	indolethylamine N-methyltransferase	5.03237	5.45051e-05
ENSMUSG00000028238.6	242341			Atp6v0d2	ATPase H+ transporting lysosomal V0 subunit D2	5.01956	1.75351e-06
ENSMUSG00000048442.15	66528		Starch and sucrose metabolism	Smim5	small integral membrane protein 5	5.01612	2.72957e-06
ENSMUSG00000026576.12	11931		Fructose and mannose metabolism	Atp1b1	ATPase Na+/K+ transporting beta 1 polypeptide	5.00508	3.4026e-15
ENSMUSG00000039954.8	269019			Stk32a	serine/threonine kinase 32A	5.00422	1.81219e-09
ENSMUSG00000025196.4	93721		Pentose phosphate pathway	Cpn1	carboxypeptidase N polypeptide 1	4.99955	9.25828e-05
ENSMUSG00000054046.7	626834		Ascorbate and aldarate metabolism	Klk13	kallikrein related-peptidase 13	4.99726	4.67931e-06
ENSMUSG00000031637.13	67620			Lrp2bp	Lrp2 binding protein	4.99704	1.04096e-05
ENSMUSG00000026380.10	81879		Inositol phosphate metabolism	Tfcp2l1	transcription factor CP2-like 1	4.97533	1.50459e-06
ENSMUSG00000044217.16	11830	1192171	Purine metabolism	Aqp5	aquaporin 5	4.96583	7.95099e-05
ENSMUSG00000075402.1	77055	7071808	Fatty acid degradation	Krt76	keratin 76	4.95734	9.76604e-05
ENSMUSG00000067795.13	75799		Lipopolysaccharide biosynthesis	4930444P10Rik	RIKEN cDNA 4930444P10 gene	4.94633	3.10174e-06
ENSMUSG00000000385.7	50528	5110123	Benzoate degradation	Tmprss2	transmembrane protease serine 2	4.94543	2.3943e-06
ENSMUSG00000079018.10	17067	16998016	Arginine biosynthesis	Ly6c1	lymphocyte antigen 6 complex locus C1	4.94501	1.96774e-07
ENSMUSG00000037610.15	72413			Kcnmb2	potassium large conductance calcium-activated channel subfamily M beta member 2	4.93714	8.86173e-10
ENSMUSG00000040219.4	235330			Ttc12	tetratricopeptide repeat domain 12	4.93512	2.3524e-09
ENSMUSG00000063954.7	319192			Hist2h2aa2	histone cluster 2 H2aa2	4.8996	1.50459e-06
ENSMUSG00000008874.3	403395		Glyoxylate cycle	Clec3a	C-type lectin domain family 3 member a	4.87738	8.30593e-05
ENSMUSG00000028536.12	66451		Purine metabolism	2610528J11Rik	RIKEN cDNA 2610528J11 gene	4.86605	1.37362e-05
ENSMUSG00000015405.15	70008	6395429	One carbon pool by folate	Ace2	angiotensin I converting enzyme (peptidyl-dipeptidase A) 2	4.86003	0.000116046
ENSMUSG00000055809.7	436022		Nitrogen fixation nitrogen => ammonia	Dnaaf3	dynein axonemal assembly factor 3	4.85859	6.5307e-08
ENSMUSG00000020911.14	16669	2796664	Pentose phosphate pathway	Krt19	keratin 19	4.83188	7.63052e-12
ENSMUSG00000079355.4	252837			Ackr4	atypical chemokine receptor 4	4.81716	1.21626e-07
ENSMUSG00000048230.5	78803		Polyketide sugar unit biosynthesis	Fbxo43	F-box protein 43	4.81621	7.23157e-05
ENSMUSG00000039372.5	381270		Phosphate transport system	2017-03-04	membrane-associated ring finger (C3HC4) 4	4.81323	3.99135e-05
ENSMUSG00000038560.7	83395			Sp6	trans-acting transcription factor 6	4.80945	2.17896e-16
ENSMUSG00000020865.16	76408	7037708	Valine leucine and isoleucine biosynthesis	Abcc3	ATP-binding cassette sub-family C (CFTR/MRP) member 3	4.77038	1.89338e-07
ENSMUSG00000101337.6	100101919			Dnah7c	dynein axonemal heavy chain 7C	4.75381	6.50035e-07
ENSMUSG00000028860.13	269589			Sytl1	synaptotagmin-like 1	4.74472	4.12809e-08
ENSMUSG00000056973.6	104158		Cysteine and methionine metabolism	Ces1d	carboxylesterase 1D	4.74459	8.30593e-05
ENSMUSG00000039616.9	68591	6455520	C5-Branched dibasic acid metabolism	Mocos	molybdenum cofactor sulfurase	4.73429	1.90157e-07
ENSMUSG00000033508.7	67855		Taurine and hypotaurine metabolism	Asprv1	aspartic peptidase retroviral-like 1	4.72009	2.43659e-05
ENSMUSG00000002190.13	12745			Clgn	calmegin	4.71221	1.04096e-05
ENSMUSG00000020333.17	216739		Methane metabolism	Acsl6	acyl-CoA synthetase long-chain family member 6	4.70553	1.40456e-09
ENSMUSG00000073102.7	381738		Iron(III) transport system	Drc1	dynein regulatory complex subunit 1	4.69581	1.3826e-06
ENSMUSG00000032454.9	19660	3085629	Citrate cycle (TCA cycle)	Rbp2	retinol binding protein 2 cellular	4.68011	0.000174723
ENSMUSG00000006221.7	29818	3799866	Ribosome	Hspb7	heat shock protein family member 7 (cardiovascular)	4.67287	3.82618e-05
ENSMUSG00000021187.14	74413		Two-component system	Tc2n	tandem C2 domains nuclear	4.66772	4.38764e-11
ENSMUSG00000048373.8	14181	1732555	Purine metabolism	Fgfbp1	fibroblast growth factor binding protein 1	4.66379	7.0623e-08
ENSMUSG00000026090.16	72097		Starch and sucrose metabolism	2010300C02Rik	RIKEN cDNA 2010300C02 gene	4.65025	8.81115e-08
ENSMUSG00000079304.5	71149			4933413G19Rik	RIKEN cDNA 4933413G19 gene	4.64569	2.34132e-05
ENSMUSG00000021903.11	78754	7192324	Mismatch repair	Galnt15	UDP-N-acetyl-alpha-D-galactosamine:polypeptide N-acetylgalactosaminyltransferase 15	4.6362	3.59852e-05
ENSMUSG00000027344.13	71313	6479871	C5-Branched dibasic acid metabolism	Fsip1	fibrous sheath-interacting protein 1	4.62184	1.26627e-05
ENSMUSG00000045539.3	20766	3164581	Other glycan degradation	Sprr3	small proline-rich protein 3	4.60503	0.000218863
ENSMUSG00000029074.14	330010			Ttll10	tubulin tyrosine ligase-like family member 10	4.59432	1.73615e-06
ENSMUSG00000027895.9	99738		Phosphotransferase system (PTS)	Kcnc4	potassium voltage gated channel Shaw-related subfamily member 4	4.56812	9.3066e-05
ENSMUSG00000042189.5	71062	6463708	DNA replication	Tekt3	tektin 3	4.56433	0.000254598
ENSMUSG00000034570.12	170835		Other glycan degradation	Inpp5j	inositol polyphosphate 5-phosphatase J	4.56193	4.73417e-05
ENSMUSG00000022123.8	64929	6091346	Fatty acid degradation	Scel	sciellin	4.56	2.01086e-09
ENSMUSG00000038776.13	13849		ABC transporters	Ephx1	epoxide hydrolase 1 microsomal	4.55686	1.3145e-05
ENSMUSG00000029095.17	231148			Ablim2	actin-binding LIM protein 2	4.54897	0.000151258
ENSMUSG00000051076.8	242122			Vtcn1	V-set domain containing T cell activation inhibitor 1	4.53727	9.47039e-05
ENSMUSG00000001622.15	12994	1090308	DNA replication	Csn3	casein kappa	4.53714	0.000266624
ENSMUSG00000030717.9	56312	5388544	Thiamine metabolism	Nupr1	nuclear protein transcription regulator 1	4.53497	5.56115e-09
ENSMUSG00000027224.14	213696	10350974	Bacterial secretion system	Duoxa1	dual oxidase maturation factor 1	4.52376	2.66326e-05
ENSMUSG00000020155.2	16533	11725891	Biotin metabolism	Kcnmb1	potassium large conductance calcium-activated channel subfamily M beta member 1	4.52356	3.42422e-05
ENSMUSG00000029130.12	56874			Rnf32	ring finger protein 32	4.52196	9.04484e-09
ENSMUSG00000042784.9	17829	2864282	Selenocompound metabolism	Muc1	mucin 1 transmembrane	4.50306	2.05615e-06
ENSMUSG00000085957.4	214292			Syna	syncytin a	4.50053	1.29395e-05
ENSMUSG00000037994.14	97086	3169944	Bacterial secretion system	Slc9b2	solute carrier family 9 subfamily B (NHA2 cation proton antiporter 2) member 2	4.4858	8.47661e-10
ENSMUSG00000030340.16	20276			Scnn1a	sodium channel nonvoltage-gated 1 alpha	4.46562	1.47059e-05
ENSMUSG00000096883.1	435145		Inosine monophosphate biosynthesis PRPP + glutamine => IMP	Shisa8	shisa family member 8	4.45386	4.38205e-05
ENSMUSG00000035126.19	242584			Wdr78	WD repeat domain 78	4.44264	2.78166e-08
ENSMUSG00000025804.5	12768			Ccr1	chemokine (C-C motif) receptor 1	4.43763	5.03881e-12
ENSMUSG00000036814.13	102680		Sulfur metabolism	Slc6a20a	solute carrier family 6 (neurotransmitter transporter) member 20A	4.42707	0.000331388
ENSMUSG00000040412.16	229722			5330417C22Rik	RIKEN cDNA 5330417C22 gene	4.42625	0.000181161
ENSMUSG00000045318.6	11553			Adra2c	adrenergic receptor alpha 2c	4.42346	3.00136e-06
ENSMUSG00000011751.16	80297			Sptbn4	spectrin beta non-erythrocytic 4	4.41564	3.99891e-06
ENSMUSG00000031379.13	69656		Glycine serine and threonine metabolism	Pir	pirin	4.40774	1.65428e-10
ENSMUSG00000061298.14	78933	7175051	Ribosome	Agbl4	ATP/GTP binding protein-like 4	4.40651	0.000151453
ENSMUSG00000027485.15	228801			Bpifb1	BPI fold containing family B member 1	4.4058	0.000337444
ENSMUSG00000037579.6	16512	11724654	Polycyclic aromatic hydrocarbon degradation	Kcnh3	potassium voltage-gated channel subfamily H (eag-related) member 3	4.40163	4.95008e-05
ENSMUSG00000051431.7	84111	102156745	Wnt signaling pathway	Gpr87	G protein-coupled receptor 87	4.39901	0.000259218
ENSMUSG00000060771.14	211484	10261511	Sphingolipid metabolism	Tsga10	testis specific 10	4.38292	2.29736e-12
ENSMUSG00000023873.12	66931		Thiamine metabolism	1700010I14Rik	RIKEN cDNA 1700010I14 gene	4.35922	7.46368e-06
ENSMUSG00000048368.8	27047			Omd	osteomodulin	4.35787	1.51207e-14
ENSMUSG00000076434.9	71856		Propanoate metabolism	Wfdc3	WAP four-disulfide core domain 3	4.3577	0.000180245
ENSMUSG00000056665.2	223626			Them6	thioesterase superfamily member 6	4.35586	1.55092e-06
ENSMUSG00000030792.8	50722	5086271	Pentose and glucuronate interconversions	Dkkl1	dickkopf-like 1	4.35043	0.000334586
ENSMUSG00000034171.13	14073		Pentose and glucuronate interconversions	Faah	fatty acid amide hydrolase	4.34832	1.47349e-12
ENSMUSG00000032359.14	13036	1094137	Chlorocyclohexane and chlorobenzene degradation	Ctsh	cathepsin H	4.34631	1.4789e-13
ENSMUSG00000037259.15	241688			Dzank1	double zinc ribbon and ankyrin repeat domains 1	4.34277	4.87329e-29
ENSMUSG00000005125.12	17988	2853169	Two-component system	Ndrg1	N-myc downstream regulated gene 1	4.34265	8.36754e-21
ENSMUSG00000044080.9	20193		Selenocompound metabolism	S100a1	S100 calcium binding protein A1	4.33825	5.05281e-07
ENSMUSG00000096001.2	70045	6395739	Nucleotide excision repair	2610528A11Rik	RIKEN cDNA 2610528A11 gene	4.33623	0.000295257
ENSMUSG00000028558.14	108802			Calr4	calreticulin 4	4.31794	0.000398231
ENSMUSG00000016526.8	226419			Dyrk3	dual-specificity tyrosine-(Y)-phosphorylation regulated kinase 3	4.30236	3.04115e-07
ENSMUSG00000035504.16	70335	6412846	Valine leucine and isoleucine biosynthesis	Reep6	receptor accessory protein 6	4.30176	2.20666e-10
ENSMUSG00000038987.8	227736			Cfap157	cilia and flagella associated protein 157	4.30093	1.71247e-05
ENSMUSG00000029154.13	231293			Cwh43	cell wall biogenesis 43 C-terminal homolog	4.29763	0.000482707
ENSMUSG00000079710.9	100041639			Gm3448		4.29654	0.000360429
ENSMUSG00000023966.8	75564	6985975	Glutathione metabolism	Rsph9	radial spoke head 9 homolog (Chlamydomonas)	4.29063	1.91282e-09
ENSMUSG00000079025.8	83492	103694507	Huntington's disease	Gsdmc	gasdermin C	4.27034	1.33231e-05
ENSMUSG00000019935.16	216227		Alanine aspartate and glutamate metabolism	Slc17a8	solute carrier family 17 (sodium-dependent inorganic phosphate cotransporter) member 8	4.26844	7.9485e-05
ENSMUSG00000040350.16	94089			Trim7	tripartite motif-containing 7	4.26838	2.40815e-05
ENSMUSG00000073795.11	381933		Biotin biosynthesis pimeloyl-ACP/CoA => biotin	6430531B16Rik	RIKEN cDNA 6430531B16 gene	4.26483	4.69367e-06
ENSMUSG00000025905.13	18387	3703935	Fatty acid biosynthesis	Oprk1	opioid receptor kappa 1	4.25982	0.000395798
ENSMUSG00000096215.8	432995	5144612	Threonine biosynthesis aspartate => homoserine => threonine	Smim22	small integral membrane protein 22	4.25839	0.000328326
ENSMUSG00000040729.7	234915			Cep126	centrosomal protein 126	4.25436	1.60507e-12
ENSMUSG00000028217.11	12557	1207573	D-Alanine metabolism	Cdh17	cadherin 17	4.25322	1.55894e-05
ENSMUSG00000021790.12	69496		Glycerophospholipid metabolism	Dydc1	DPY30 domain containing 1	4.24826	0.00053715
ENSMUSG00000078763.2	20555	3130632	Galactose metabolism	Slfn1	schlafen 1	4.24061	0.000547643
ENSMUSG00000025396.6	27400		Styrene degradation	Hsd17b6	hydroxysteroid (17-beta) dehydrogenase 6	4.23141	0.000553736
ENSMUSG00000073856.11	434232		Entner-Doudoroff pathway glucose-6P => glyceraldehyde-3P + pyruvate	Iqck	IQ motif containing K	4.22963	3.54588e-09
ENSMUSG00000027246.12	269344			Ell3	elongation factor RNA polymerase II-like 3	4.21893	4.67083e-05
ENSMUSG00000006711.15	210108			D130043K22Rik	RIKEN cDNA D130043K22 gene	4.21279	0.000158113
ENSMUSG00000017734.15	52840	5204339	RNA polymerase	Dbndd2	dysbindin (dystrobrevin binding protein 1) domain containing 2	4.20445	1.77982e-13
ENSMUSG00000069733.11	381534		Cell division transport system	Ube2u	ubiquitin-conjugating enzyme E2U (putative)	4.20384	0.000563042
ENSMUSG00000023019.12	14555	2602470	Citrate cycle (TCA cycle)	Gpd1	glycerol-3-phosphate dehydrogenase 1 (soluble)	4.20359	0.000127035
ENSMUSG00000050103.17	319660			Agmo	alkylglycerol monooxygenase	4.20313	0.000323632
ENSMUSG00000092192.7	67685			Dyx1c1	dyslexia susceptibility 1 candidate 1	4.2017	2.70206e-07
ENSMUSG00000050108.12	270757			Bpifc	BPI fold containing family C	4.20062	0.000255889
ENSMUSG00000058624.12	14544	24949229	Ribosome	Gda	guanine deaminase	4.19955	1.19378e-07
ENSMUSG00000017737.2	17395	2817960	Flagellar assembly	Mmp9	matrix metallopeptidase 9	4.1913	4.98697e-13
ENSMUSG00000061928.6	225256			Dsg1b	desmoglein 1 beta	4.18087	7.5156e-05
ENSMUSG00000003051.13	13710	2667753	Methane metabolism	Elf3	E74-like factor 3	4.14773	9.84061e-06
ENSMUSG00000030350.8	381813			Prmt8	protein arginine N-methyltransferase 8	4.13639	0.000182217
ENSMUSG00000029875.4	239650			Ccdc184	coiled-coil domain containing 184	4.13342	0.000555533
ENSMUSG00000060530.1						4.13282	0.000680068
ENSMUSG00000026365.15	12628			Cfh	complement component factor h	4.13008	1.76794e-05
ENSMUSG00000092586.8	68468	6239813	Peptidoglycan biosynthesis	Ly6g6c	lymphocyte antigen 6 complex locus G6C	4.12635	0.000576737
ENSMUSG00000041439.15	98682		Phenylalanine tyrosine and tryptophan biosynthesis	Mfsd6	major facilitator superfamily domain containing 6	4.12074	1.25193e-23
ENSMUSG00000061068.6	17227	2845421	Glycine serine and threonine metabolism	Mcpt4	mast cell protease 4	4.10447	0.000702405
ENSMUSG00000033342.13	75769		Glycine serine and threonine metabolism	Plppr5	phospholipid phosphatase related 5	4.0957	0.000130268
ENSMUSG00000041798.15	103988		Secondary bile acid biosynthesis	Gck	glucokinase	4.09352	5.42357e-05
ENSMUSG00000032087.10	114873	6602384	Lysine degradation	Dscaml1	Down syndrome cell adhesion molecule like 1	4.09089	1.8112e-06
ENSMUSG00000026734.9	70909			4921504E06Rik	RIKEN cDNA 4921504E06 gene	4.06538	0.000730017
ENSMUSG00000029359.13	57816	5552141	Nucleotide excision repair	Tesc	tescalcin	4.05923	0.000310303
ENSMUSG00000024747.3	26358		Histidine metabolism	Aldh1a7	aldehyde dehydrogenase family 1 subfamily A7	4.05644	1.05724e-05
ENSMUSG00000044352.6	237761			Sowaha	sosondowah ankyrin repeat domain family member A	4.05393	1.21021e-05
ENSMUSG00000061527.6	110308			Krt5	keratin 5	4.05291	3.42386e-22
ENSMUSG00000022949.9	209195			Clic6	chloride intracellular channel 6	4.05088	3.27839e-08
ENSMUSG00000024036.15	224674			Slc37a1	solute carrier family 37 (glycerol-3-phosphate transporter) member 1	4.0413	2.22146e-07
ENSMUSG00000048794.14	243538			Cfap100	cilia and flagella associated protein 100	4.04074	0.000257181
ENSMUSG00000054146.8	16665		Mismatch repair	Krt15	keratin 15	4.01705	1.33783e-15
ENSMUSG00000034825.14	78593	7168662	beta-Alanine metabolism	Nrip3	nuclear receptor interacting protein 3	4.01513	0.000622029
ENSMUSG00000030345.16	101320	104882259	ABC transporters	Dyrk4	dual-specificity tyrosine-(Y)-phosphorylation regulated kinase 4	4.01149	0.000976095
ENSMUSG00000002459.17	58175		Sulfur metabolism	Rgs20	regulator of G-protein signaling 20	4.0092	0.000152121
ENSMUSG00000040653.6	76142		Glycolysis / Gluconeogenesis	Ppp1r14c	protein phosphatase 1 regulatory (inhibitor) subunit 14c	4.0051	9.56406e-12
ENSMUSG00000025468.15	68566		Amino sugar and nucleotide sugar metabolism	Caly	calcyon neuron-specific vesicular protein	4.00424	0.00098729
ENSMUSG00000030830.18	16408	3374577	Cyanoamino acid metabolism	Itgal	integrin alpha L	3.99715	8.86826e-05
ENSMUSG00000022584.14	100041546			Ly6c2	lymphocyte antigen 6 complex locus C2	3.99615	0.0010095
ENSMUSG00000070385.12	229665			Ampd1	adenosine monophosphate deaminase 1	3.99396	9.90693e-05
ENSMUSG00000019122.8	20308		Cyanoamino acid metabolism	Ccl9	chemokine (C-C motif) ligand 9	3.98657	4.19994e-08
ENSMUSG00000036641.8	227933			Ccdc148	coiled-coil domain containing 148	3.98338	1.15389e-08
ENSMUSG00000020256.14	216188		Terpenoid backbone biosynthesis	Aldh1l2	aldehyde dehydrogenase 1 family member L2	3.9777	2.9721e-08
ENSMUSG00000052212.6	68891	6337841	Base excision repair	Cd177	CD177 antigen	3.97766	0.000658577
ENSMUSG00000029026.16	22062		Purine metabolism	Trp73	transformation related protein 73	3.96937	2.35395e-05
ENSMUSG00000037095.7	76905		Butanoate metabolism	Lrg1	leucine-rich alpha-2-glycoprotein 1	3.96816	0.000884917
ENSMUSG00000039005.13	21898		Lysine degradation	Tlr4	toll-like receptor 4	3.96417	1.33177e-10
ENSMUSG00000005800.3	17394	2821234	Bacterial chemotaxis	Mmp8	matrix metallopeptidase 8	3.96326	0.000621114
ENSMUSG00000035951.2	56787	5401808	Bacterial chemotaxis	Ascl3	achaete-scute family bHLH transcription factor 3	3.95995	0.00107147
ENSMUSG00000028528.16	72685	6783745	C5-Branched dibasic acid metabolism	Dnajc6	DnaJ heat shock protein family (Hsp40) member C6	3.95719	0.000182217
ENSMUSG00000079436.3	100040591			Kcnj13	potassium inwardly-rectifying channel subfamily J member 13	3.94582	0.000967912
ENSMUSG00000016327.9	67821		Pentose phosphate pathway	Atp1b4	ATPase (Na+)/K+ transporting beta 4 polypeptide	3.94365	0.000773293
ENSMUSG00000059970.6	15512	2743449	Butanoate metabolism	Hspa2	heat shock protein 2	3.94029	9.86308e-07
ENSMUSG00000070473.4	12739	1089172	Ascorbate and aldarate metabolism	Cldn3	claudin 3	3.93449	5.47932e-08
ENSMUSG00000026668.10	68527			Ucma	upper zone of growth plate and cartilage matrix associated	3.93351	0.000534469
ENSMUSG00000028544.14	230612			Slc5a9	solute carrier family 5 (sodium/glucose cotransporter) member 9	3.92471	0.00102241
ENSMUSG00000024164.15	12266	1209788	Glutathione metabolism	C3	complement component 3	3.91888	0.000116338
ENSMUSG00000108841.1	268729			Frmpd2	FERM and PDZ domain containing 2	3.91592	0.0011189
ENSMUSG00000025983.11	78016	7106791	D-Alanine metabolism	Ccdc150	coiled-coil domain containing 150	3.91499	0.000756189
ENSMUSG00000044594.14	20248		Caprolactam degradation	Serpinb3a	serine (or cysteine) peptidase inhibitor clade B (ovalbumin) member 3A	3.91453	0.00120701
ENSMUSG00000002020.15	16997		Other glycan degradation	Ltbp2	latent transforming growth factor beta binding protein 2	3.90555	5.79121e-09
ENSMUSG00000026259.14	53972		Biosynthesis of siderophore group nonribosomal peptides	Ngef	neuronal guanine nucleotide exchange factor	3.89796	7.72192e-06
ENSMUSG00000019278.5	13479	1463171	Fructose and mannose metabolism	Dpep1	dipeptidase 1 (renal)	3.8931	2.99666e-05
ENSMUSG00000036923.12	216021	10438104	DNA replication	Stox1	storkhead box 1	3.87989	8.57985e-06
ENSMUSG00000043913.14	269693			Ccdc60	coiled-coil domain containing 60	3.86778	1.32111e-06
ENSMUSG00000034607.6	69693		Riboflavin metabolism	Pof1b	premature ovarian failure 1B	3.86751	8.46488e-06
ENSMUSG00000050640.16	231503			Tmem150c	transmembrane protein 150C	3.86431	2.6182e-07
ENSMUSG00000042734.5	69480	6390303	beta-Alanine metabolism	Ttc9	tetratricopeptide repeat domain 9	3.86226	3.46771e-05
ENSMUSG00000003585.13	67815	6228955	Nucleotide excision repair	Sec14l2	SEC14-like lipid binding 2	3.85396	1.01624e-12
ENSMUSG00000030693.10	69540	6390490	Homologous recombination	Klk10	kallikrein related-peptidase 10	3.8409	0.000866328
ENSMUSG00000026697.10	17926			Myoc	myocilin	3.83501	0.00146472
ENSMUSG00000035095.11	219148		Histidine metabolism	Fam167a	family with sequence similarity 167 member A	3.83068	7.53005e-10
ENSMUSG00000064294.12	71724	6485487	D-Alanine metabolism	Aox3	aldehyde oxidase 3	3.8251	0.000199186
ENSMUSG00000038539.15	107503			Atf5	activating transcription factor 5	3.82394	5.52678e-07
ENSMUSG00000004473.10	20256		ABC transporters	Clec11a	C-type lectin domain family 11 member a	3.81772	3.26016e-12
ENSMUSG00000037984.9	11922			Neurod6	neurogenic differentiation 6	3.81125	0.00153924
ENSMUSG00000008601.12	53868		Nitrogen metabolism	Rab25	RAB25 member RAS oncogene family	3.81062	2.48311e-06
ENSMUSG00000024851.13	18739			Pitpnm1		3.80776	6.80355e-08
ENSMUSG00000097096.7	18739			Pitpnm1	phosphatidylinositol transfer protein membrane-associated 1	3.80776	6.80355e-08
ENSMUSG00000022824.12	17063	16997772	Ubiquinone and other terpenoid-quinone biosynthesis	Muc13	mucin 13 epithelial transmembrane	3.78841	0.00155432
ENSMUSG00000025420.13	71206		Glycerolipid metabolism	Katnal2	katanin p60 subunit A-like 2	3.78791	4.58074e-06
ENSMUSG00000078606.8	100042856			Gm4070	predicted gene 4070	3.78528	3.66674e-06
ENSMUSG00000045502.6	80885			Hcar2	hydroxycarboxylic acid receptor 2	3.77285	0.00159754
ENSMUSG00000024743.14	54525	5326696	Fatty acid degradation	Syt7	synaptotagmin VII	3.76376	3.3361e-07
ENSMUSG00000029442.18	269701			Wdr66	WD repeat domain 66	3.76231	0.00101256
ENSMUSG00000066952.11	231646			Myo1h	myosin 1H	3.75847	0.000478446
ENSMUSG00000020340.16	76884		Glutathione metabolism	Cyfip2	cytoplasmic FMR1 interacting protein 2	3.74769	5.8395e-13
ENSMUSG00000085576.3	320752			Dpy19l2	dpy-19-like 2 (C. elegans)	3.74586	0.000991531
ENSMUSG00000024885.8	67689	6223478	Vitamin B6 metabolism	Aldh3b1	aldehyde dehydrogenase 3 family member B1	3.73991	0.000252156
ENSMUSG00000028417.3	21350		D-Alanine metabolism	Tal2	T cell acute lymphocytic leukemia 2	3.73347	0.000366401
ENSMUSG00000020788.15	53313			Atp2a3	ATPase Ca++ transporting ubiquitous	3.73191	0.000227876
ENSMUSG00000063447.7	73318	6813531	Nitrogen metabolism	Ube2d2b	ubiquitin-conjugating enzyme E2D 2B	3.72506	0.00155103
ENSMUSG00000021198.16	217843		Microbial metabolism in diverse environments	Unc79	unc-79 homolog (C. elegans)	3.71895	0.000222303
ENSMUSG00000026173.15	18802		Propanoate metabolism	Plcd4	phospholipase C delta 4	3.71794	0.00130847
ENSMUSG00000063268.12	671535		Entner-Doudoroff pathway glucose-6P => glyceraldehyde-3P + pyruvate	Parp10	poly (ADP-ribose) polymerase family member 10	3.71375	0.000230681
ENSMUSG00000049382.9	16691	2796701	Lysine biosynthesis	Krt8	keratin 8	3.71372	2.30936e-06
ENSMUSG00000063975.13	108096			Slco1a5	solute carrier organic anion transporter family member 1a5	3.71354	0.00159426
ENSMUSG00000042429.8	11539		Glycolysis / Gluconeogenesis	Adora1	adenosine A1 receptor	3.71204	1.2304e-05
ENSMUSG00000006269.7	110935			Atp6v1b1	ATPase H+ transporting lysosomal V1 subunit B1	3.71183	0.00203976
ENSMUSG00000026581.14	20343	3115955	Vitamin B6 metabolism	Sell	selectin lymphocyte	3.70647	0.00161569
ENSMUSG00000040189.17	211535		Phosphonate and phosphinate metabolism	Ccdc114	coiled-coil domain containing 114	3.70264	3.41795e-07
ENSMUSG00000025854.15	80752		Arginine biosynthesis	Fam20c	family with sequence similarity 20 member C	3.69738	1.12611e-07
ENSMUSG00000021319.6	20379		Galactose metabolism	Sfrp4	secreted frizzled-related protein 4	3.69578	0.000186426
ENSMUSG00000033826.9	13417			Dnah8	dynein axonemal heavy chain 8	3.69449	7.91913e-06
ENSMUSG00000002944.15	12491			Cd36	CD36 antigen	3.69037	1.14651e-11
ENSMUSG00000023067.13	12575			Cdkn1a	cyclin-dependent kinase inhibitor 1A (P21)	3.68848	3.89516e-07
ENSMUSG00000075420.6	68528	6456976	Fatty acid degradation	Smim6	small integral membrane protein 6	3.67756	0.00161569
ENSMUSG00000024524.16	14680		Valine leucine and isoleucine biosynthesis	Gnal	guanine nucleotide binding protein alpha stimulating olfactory type	3.67446	6.21188e-06
ENSMUSG00000022132.15	58187		Phosphotransferase system (PTS)	Cldn10	claudin 10	3.6642	0.00109065
ENSMUSG00000032281.11	94180	7695273	Glyoxylate and dicarboxylate metabolism	Acsbg1	acyl-CoA synthetase bubblegum family member 1	3.6566	0.00137145
ENSMUSG00000091091.2	100502876			Kcnmb3	potassium large conductance calcium-activated channel subfamily M beta member 3	3.63818	0.00222501
ENSMUSG00000056880.12	73748		ABC transporters	Gadl1	glutamate decarboxylase-like 1	3.63461	1.17251e-05
ENSMUSG00000050854.9	230678			Tmem125	transmembrane protein 125	3.62461	0.000417647
ENSMUSG00000048217.11	217214	10601855	Valine leucine and isoleucine biosynthesis	Nags	N-acetylglutamate synthase	3.61971	0.00213545
ENSMUSG00000022579.10	68453		Phenylalanine tyrosine and tryptophan biosynthesis	Gpihbp1	GPI-anchored HDL-binding protein 1	3.61615	3.49254e-05
ENSMUSG00000022548.14	11815	1191336	Citrate cycle (TCA cycle)	Apod	apolipoprotein D	3.61465	0.000124172
ENSMUSG00000025475.17	52389		Atrazine degradation	Adgra1	adhesion G protein-coupled receptor A1	3.6109	0.00249937
ENSMUSG00000001865.2	12873		Tyrosine metabolism	Cpa3	carboxypeptidase A3 mast cell	3.60875	8.14372e-06
ENSMUSG00000030711.15	20887	3191626	Riboflavin metabolism	Sult1a1	sulfotransferase family 1A phenol-preferring member 1	3.60317	0.000140306
ENSMUSG00000021573.14	72948		Glycerophospholipid metabolism	Tppp	tubulin polymerization promoting protein	3.59994	1.30029e-06
ENSMUSG00000014725.14	13522	1462319	Inositol phosphate metabolism	Adam28	a disintegrin and metallopeptidase domain 28	3.59408	0.000334586
ENSMUSG00000031385.14	140571	1024318	taurine degradation IV	Plxnb3	plexin B3	3.59379	8.70325e-06
ENSMUSG00000025739.13	64337			Gng13	guanine nucleotide binding protein (G protein) gamma 13	3.59073	0.00276655
ENSMUSG00000043681.5	69134			Fam25c	family with sequence similarity 25 member C	3.58432	0.00266297
ENSMUSG00000101111.1						3.58106	0.00283162
ENSMUSG00000026725.17	329278			Tnn	tenascin N	3.58091	9.59006e-42
ENSMUSG00000090356.2	625123		RNA polymerase bacteria	Gm6557	predicted gene 6557	3.57703	0.00274877
ENSMUSG00000069516.7	17105	16998053	Sphingolipid metabolism	Lyz2	lysozyme 2	3.5766	4.57518e-10
ENSMUSG00000051397.5	56753	5401588	Glycerolipid metabolism	Tacstd2	tumor-associated calcium signal transducer 2	3.57346	4.29119e-07
ENSMUSG00000018648.15	56405			Dusp14	dual specificity phosphatase 14	3.56531	3.31407e-07
ENSMUSG00000033355.6	67775		Glyoxylate and dicarboxylate metabolism	Rtp4	receptor transporter protein 4	3.56397	1.13742e-06
ENSMUSG00000030200.13	66813		Lipopolysaccharide biosynthesis	Bcl2l14	BCL2-like 14 (apoptosis facilitator)	3.56372	0.00185853
ENSMUSG00000073411.11	14980			H2-L	histocompatibility 2 D region locus L	3.56295	1.23463e-29
ENSMUSG00000028042.15	22724			Zbtb7b	zinc finger and BTB domain containing 7B	3.56097	4.7257e-06
ENSMUSG00000028337.14	107684			Coro2a	coronin actin binding protein 2A	3.56084	4.23941e-07
ENSMUSG00000078921.3	100039796			Tgtp2	T cell specific GTPase 2	3.55539	0.00296928
ENSMUSG00000070661.6	66825		Glyoxylate and dicarboxylate metabolism	Rnf186	ring finger protein 186	3.55449	0.00261018
ENSMUSG00000083469.1						3.54778	0.00305258
ENSMUSG00000020895.14	66910		Starch and sucrose metabolism	Tmem107	transmembrane protein 107	3.54019	3.89403e-06
ENSMUSG00000069372.3	629147	12772125	D-Alanine metabolism	Ctxn3	cortexin 3	3.53912	0.00159426
ENSMUSG00000074259.10	546134	842152	trans-lycopene biosynthesis II (plants)	Gramd2	GRAM domain containing 2	3.53766	8.64609e-05
ENSMUSG00000024659.14	16952	3125500	Nucleotide excision repair	Anxa1	annexin A1	3.53618	5.53633e-12
ENSMUSG00000020681.14	11421			Ace	angiotensin I converting enzyme (peptidyl-dipeptidase A) 1	3.53308	0.00138559
ENSMUSG00000028637.15	73332		Ribosome	Ccdc30	coiled-coil domain containing 30	3.53289	3.78314e-08
ENSMUSG00000078920.3	15953		Propanoate metabolism	Ifi47	interferon gamma inducible protein 47	3.5296	0.000815642
ENSMUSG00000024972.16	56072	5382336	Inositol phosphate metabolism	Lgals12	lectin galactose binding soluble 12	3.52461	0.000202921
ENSMUSG00000039110.14	104601	6571275	Glycosylphosphatidylinositol(GPI)-anchor biosynthesis	Mycbpap	MYCBP associated protein	3.52037	5.58153e-05
ENSMUSG00000031438.11	66889			Rnf128	ring finger protein 128	3.51075	1.56168e-06
ENSMUSG00000025498.15	54123	5296214	Peptidoglycan biosynthesis	Irf7	interferon regulatory factor 7	3.50424	0.000313826
ENSMUSG00000034212.14	241158			Ankmy1	ankyrin repeat and MYND domain containing 1	3.50025	0.00305957
ENSMUSG00000031860.17	80720		Aminoacyl-tRNA biosynthesis	Pbx4	pre B cell leukemia homeobox 4	3.49417	1.55906e-05
ENSMUSG00000034634.7	17068	16998098	Purine metabolism	Ly6d	lymphocyte antigen 6 complex locus D	3.48445	0.00342702
ENSMUSG00000026224.11						3.48202	0.00258048
ENSMUSG00000079451.9	320454			Tmprss11g	transmembrane protease serine 11g	3.48058	0.00359316
ENSMUSG00000052117.5	242484			D630039A03Rik	RIKEN cDNA D630039A03 gene	3.48	0.00111215
ENSMUSG00000051457.7	20737	3165524	Galactose metabolism	Spn	sialophorin	3.47834	0.000747262
ENSMUSG00000026959.13	14810	2624940	Taurine and hypotaurine metabolism	Grin1	glutamate receptor ionotropic NMDA1 (zeta 1)	3.4754	0.00352854
ENSMUSG00000091712.1	665119			Sec14l5	SEC14-like lipid binding 5	3.47423	0.00371769
ENSMUSG00000064065.15	320495			Ipcef1	interaction protein for cytohesin exchange factors 1	3.47374	7.8873e-05
ENSMUSG00000029096.15	78558	7162537	Mismatch repair	Htra3	HtrA serine peptidase 3	3.47207	1.4902e-06
ENSMUSG00000023999.14	319991			Kif6	kinesin family member 6	3.46778	0.000252208
ENSMUSG00000079625.2	277203			Tm4sf19	transmembrane 4 L six family member 19	3.46775	0.00341592
ENSMUSG00000042306.11	66166		Purine metabolism	S100a14	S100 calcium binding protein A14	3.4675	5.32152e-06
ENSMUSG00000050272.9	13508	1463231	beta-Alanine metabolism	Dscam	Down syndrome cell adhesion molecule	3.46577	0.00130485
ENSMUSG00000078588.10	381546	5992209	PRPP biosynthesis ribose 5P => PRPP	Ccdc24	coiled-coil domain containing 24	3.46543	0.000480092
ENSMUSG00000019590.16	13056	1091981	Lipopolysaccharide biosynthesis	Cyb561	cytochrome b-561	3.46239	6.92309e-07
ENSMUSG00000004961.7	53420	5215463	Oxidative phosphorylation	Syt5	synaptotagmin V	3.4531	1.71097e-10
ENSMUSG00000019892.12	74978			Lrriq1	leucine-rich repeats and IQ motif containing 1	3.4463	0.00355711
ENSMUSG00000025491.14	68713		Sulfur metabolism	Ifitm1	interferon induced transmembrane protein 1	3.4423	1.38078e-07
ENSMUSG00000026994.9	14425	2555357	Bacterial secretion system	Galnt3	UDP-N-acetyl-alpha-D-galactosamine:polypeptide N-acetylgalactosaminyltransferase 3	3.43941	0.000235764
ENSMUSG00000029650.10	71706	6486861	Valine leucine and isoleucine degradation	Slc46a3	solute carrier family 46 member 3	3.43856	1.74167e-06
ENSMUSG00000079057.4	102294	3807582	Endocytosis	Cyp4v3	cytochrome P450 family 4 subfamily v polypeptide 3	3.43416	7.03341e-07
ENSMUSG00000081249.3						3.43397	0.00390361
ENSMUSG00000030218.2	17313	2818808	Ubiquinone and other terpenoid-quinone biosynthesis	Mgp	matrix Gla protein	3.42998	2.37589e-07
ENSMUSG00000024331.11	13506	1463255	Phenylalanine tyrosine and tryptophan biosynthesis	Dsc2	desmocollin 2	3.4294	3.96269e-06
ENSMUSG00000020656.15	195733	10115357	Ribosome	Grhl1	grainyhead-like 1 (Drosophila)	3.42173	0.000546481
ENSMUSG00000019326.14	11754			Aoc3	amine oxidase copper containing 3	3.4183	4.90187e-06
ENSMUSG00000063646.15	76071	7011124	Fatty acid biosynthesis	Jakmip1	janus kinase and microtubule interacting protein 1	3.41813	0.004107
ENSMUSG00000021749.5	18300	2933169	Oxidative phosphorylation	Oit1	oncoprotein induced transcript 1	3.41625	0.00319195
ENSMUSG00000034308.13	74032			Sdr42e1	short chain dehydrogenase/reductase family 42E member 1	3.41486	0.000895303
ENSMUSG00000005983.15	73261	6812911	Geraniol degradation	1700037C18Rik	RIKEN cDNA 1700037C18 gene	3.4143	2.02751e-05
ENSMUSG00000002341.8	13004	1094222	Fructose and mannose metabolism	Ncan	neurocan	3.40767	0.00297128
ENSMUSG00000055407.14	17760	2861078	Vitamin B6 metabolism	Map6	microtubule-associated protein 6	3.40652	0.00152238
ENSMUSG00000047642.14	216393	10570055	Oxidative phosphorylation	D930020B18Rik	RIKEN cDNA D930020B18 gene	3.40597	0.00344529
ENSMUSG00000006218.4	277743			Fam131c	family with sequence similarity 131 member C	3.40539	3.53812e-05
ENSMUSG00000046275.2	237858			Tusc5	tumor suppressor candidate 5	3.39836	0.00413477
ENSMUSG00000084793.1						3.39498	0.00367306
ENSMUSG00000026656.15	14130			Fcgr2b	Fc receptor IgG low affinity IIb	3.39351	0.000318348
ENSMUSG00000036381.13	140795	3789116	superpathway of purines degradation in plants	P2ry14	purinergic receptor P2Y G-protein coupled 14	3.38934	0.00167274
ENSMUSG00000025777.8	14545	2549797	RNA polymerase	Gdap1	ganglioside-induced differentiation-associated-protein 1	3.38462	0.00361581
ENSMUSG00000031927.9	69325			1700012B09Rik	RIKEN cDNA 1700012B09 gene	3.37429	0.00374475
ENSMUSG00000044986.8	22117		Nitrogen metabolism	Tst	thiosulfate sulfurtransferase mitochondrial	3.36852	0.00181484
ENSMUSG00000044681.19	269637			Cnpy1	canopy FGF signaling regulator 1	3.36819	0.00439801
ENSMUSG00000022235.14	69574		Novobiocin biosynthesis	Cmbl	carboxymethylenebutenolidase-like (Pseudomonas)	3.3659	0.000710064
ENSMUSG00000068617.4	66793	6182813	Fluorobenzoate degradation	Efcab1	EF hand calcium binding domain 1	3.36129	4.01108e-07
ENSMUSG00000031980.9	11606			Agt	angiotensinogen (serpin peptidase inhibitor clade A member 8)	3.36044	0.00475408
ENSMUSG00000075273.4	72421		Two-component system	Ttc30b	tetratricopeptide repeat domain 30B	3.35502	2.54282e-10
ENSMUSG00000056596.8	69539	6389987	Mismatch repair	Trnp1	TMF1-regulated nuclear protein 1	3.35451	1.41899e-09
ENSMUSG00000038521.17	50908			C1s1	complement component 1 s subcomponent 1	3.34799	0.000479618
ENSMUSG00000074570.13	320664			Cass4	Cas scaffolding protein family member 4	3.34334	0.00327852
ENSMUSG00000037971.10	68721		Two-component system	1110032A03Rik	RIKEN cDNA 1110032A03 gene	3.34231	2.10246e-07
ENSMUSG00000022358.6	67731	6226776	Ubiquinone and other terpenoid-quinone biosynthesis	Fbxo32	F-box protein 32	3.33937	3.62489e-08
ENSMUSG00000031554.18	11499		Amino sugar and nucleotide sugar metabolism	Adam5	a disintegrin and metallopeptidase domain 5	3.33934	0.00104129
ENSMUSG00000003410.8	15571		Tyrosine metabolism	Elavl3	ELAV (embryonic lethal abnormal vision Drosophila)-like 3 (Hu antigen C)	3.33068	0.00234252
ENSMUSG00000052302.5	74694		Cyanoamino acid metabolism	Tbc1d30	TBC1 domain family member 30	3.3206	0.000370673
ENSMUSG00000022986.5	109052			Krt75	keratin 75	3.31732	0.000124003
ENSMUSG00000061232.15	14972	2650226	Nucleotide excision repair	H2-K1	histocompatibility 2 K1 K region	3.31551	1.10147e-08
ENSMUSG00000049281.16	235281			Scn3b	sodium channel voltage-gated type III beta	3.31437	0.00171935
ENSMUSG00000025586.17	12877		Novobiocin biosynthesis	Cpeb1	cytoplasmic polyadenylation element binding protein 1	3.31414	0.00458209
ENSMUSG00000019851.8	64058		Polyketide sugar unit biosynthesis	Perp	PERP TP53 apoptosis effector	3.31318	2.26313e-11
ENSMUSG00000030500.6	140919		CDP-diacylglycerol biosynthesis I	Slc17a6	solute carrier family 17 (sodium-dependent inorganic phosphate cotransporter) member 6	3.31139	0.00538022
ENSMUSG00000060131.11	241633			Atp8b4	ATPase class I type 8B member 4	3.31122	0.00500849
ENSMUSG00000033900.13	213582		Limonene and pinene degradation	Map9	microtubule-associated protein 9	3.31046	1.18523e-09
ENSMUSG00000039809.10	242425			Gabbr2	gamma-aminobutyric acid (GABA) B receptor 2	3.30247	0.00432498
ENSMUSG00000027068.6	241452			Dhrs9	dehydrogenase/reductase (SDR family) member 9	3.30154	0.00269781
ENSMUSG00000032511.17	20271		Pentose phosphate pathway	Scn5a	sodium channel voltage-gated type V alpha	3.29998	0.00336442
ENSMUSG00000042115.4	213417		Metabolic pathways	Klhdc8a	kelch domain containing 8A	3.2995	0.000550731
ENSMUSG00000026644.6	78245		ABC transporters	Acbd7	acyl-Coenzyme A binding domain containing 7	3.29434	0.0054218
ENSMUSG00000020331.9	15166	2688045	Fatty acid biosynthesis	Hcn2	hyperpolarization-activated cyclic nucleotide-gated K+ 2	3.29385	0.0023743
ENSMUSG00000070564.15	243967			Ntn5	netrin 5	3.28664	0.000737284
ENSMUSG00000027470.9	228785			Mylk2	myosin light polypeptide kinase 2 skeletal muscle	3.28524	0.00601599
ENSMUSG00000028977.16	69743	6332076	Selenocompound metabolism	Casz1	castor zinc finger 1	3.28456	1.94352e-08
ENSMUSG00000066279.3	504186		SC5b-7 complex	Chrna10	cholinergic receptor nicotinic alpha polypeptide 10	3.28425	0.00555265
ENSMUSG00000021148.11						3.28003	0.00608851
ENSMUSG00000021094.9	66375		D-Arginine and D-ornithine metabolism	Dhrs7	dehydrogenase/reductase (SDR family) member 7	3.27606	7.1988e-07
ENSMUSG00000050463.8	332131			Krt78	keratin 78	3.27139	0.00618608
ENSMUSG00000067006.12	20724	3167514	RNA polymerase	Serpinb5	serine (or cysteine) peptidase inhibitor clade B member 5	3.2707	0.000668668
ENSMUSG00000040703.11	74134		Fructose and mannose metabolism	Cyp2s1	cytochrome P450 family 2 subfamily s polypeptide 1	3.26633	1.75661e-05
ENSMUSG00000032420.8	23959			Nt5e	5' nucleotidase ecto	3.26188	1.68729e-18
ENSMUSG00000032715.9	228775			Trib3	tribbles pseudokinase 3	3.26006	5.87384e-05
ENSMUSG00000045868.12	74558			Gvin1	GTPase very large interferon inducible 1	3.2533	0.000329978
ENSMUSG00000061988.3						3.25042	0.00645012
ENSMUSG00000046719.7	104079		Cysteine and methionine metabolism	Nxph3	neurexophilin 3	3.24862	2.90882e-07
ENSMUSG00000026678.10	19737	3085356	Porphyrin and chlorophyll metabolism	Rgs5	regulator of G-protein signaling 5	3.24842	0.000100649
ENSMUSG00000024186.15	50782		Glyoxylate and dicarboxylate metabolism	Rgs11	regulator of G-protein signaling 11	3.2481	0.000204189
ENSMUSG00000055172.10	50909			C1ra	complement component 1 r subcomponent A	3.24076	0.00142336
ENSMUSG00000081058.5	97114	3627582	Bacterial secretion system	Hist2h3c2	histone cluster 2 H3c2	3.2389	0.00452275
ENSMUSG00000034112.9	69047			Atp2c2	ATPase Ca++ transporting type 2C member 2	3.236	0.00374795
ENSMUSG00000029314.14	231510			Agpat9	1-acylglycerol-3-phosphate O-acyltransferase 9	3.23367	0.000679042
ENSMUSG00000030276.19	101100		DNA replication	Ttll3	tubulin tyrosine ligase-like family member 3	3.22822	4.96324e-06
ENSMUSG00000021360.15	14538	24949465	Biosynthesis of siderophore group nonribosomal peptides	Gcnt2	glucosaminyl (N-acetyl) transferase 2 I-branching enzyme	3.22746	0.000465441
ENSMUSG00000027603.15	207182			Ggt7	gamma-glutamyltransferase 7	3.22595	4.5541e-06
ENSMUSG00000070883.3	75051	6942917	Arginine biosynthesis	Ccdc173	coiled-coil domain containing 173	3.22369	3.70199e-06
ENSMUSG00000046447.3	66259			Camk2n1	calcium/calmodulin-dependent protein kinase II inhibitor 1	3.22224	8.51815e-06
ENSMUSG00000062444.14	11775	1066951	Pyruvate metabolism	Ap3b2	adaptor-related protein complex 3 beta 2 subunit	3.22067	0.00421411
ENSMUSG00000031465.6	11601		Two-component system	Angpt2	angiopoietin 2	3.21869	7.74722e-06
ENSMUSG00000074923.10	214230	10462576	Butanoate metabolism	Pak6	p21 protein (Cdc42/Rac)-activated kinase 6	3.21789	0.00129792
ENSMUSG00000006930.15	15114	2693387	RNA polymerase	Hap1	huntingtin-associated protein 1	3.21144	0.00155103
ENSMUSG00000073424.9	106648			Cyp4f15	cytochrome P450 family 4 subfamily f polypeptide 15	3.20391	0.00690975
ENSMUSG00000016349.10	13628	1499819	DNA replication	Eef1a2	eukaryotic translation elongation factor 1 alpha 2	3.20368	0.0069286
ENSMUSG00000027313.3	69065		Galactose metabolism	Chac1	ChaC cation transport regulator 1	3.19896	0.00130477
ENSMUSG00000020905.11	216835		Nicotinate and nicotinamide metabolism	Usp43	ubiquitin specific peptidase 43	3.19646	0.000680361
ENSMUSG00000050052.12	72148	6519827	Flagellar assembly	Tdrp	testis development related protein	3.19526	7.72233e-08
ENSMUSG00000029228.15	16924		Folate biosynthesis	Lnx1	ligand of numb-protein X 1	3.19506	1.06489e-05
ENSMUSG00000024076.9	74199			Vit	vitrin	3.19042	9.327e-05
ENSMUSG00000038255.6	18013			Neurod2	neurogenic differentiation 2	3.18931	0.00650512
ENSMUSG00000039457.3	19041		Novobiocin biosynthesis	Ppl	periplakin	3.18854	4.64623e-06
ENSMUSG00000068885.4	69520		Nitrogen metabolism	Lce3f	late cornified envelope 3F	3.18427	0.00649592
ENSMUSG00000049353.17	74023		Nitrotoluene degradation	Rd3		3.18348	0.00755129
ENSMUSG00000111723.1	74023		Nitrotoluene degradation	Rd3	retinal degeneration 3	3.18348	0.00755129
ENSMUSG00000078607.5	69066	6368827	Fatty acid biosynthesis	1810010H24Rik	RIKEN cDNA 1810010H24 gene	3.17896	0.000306654
ENSMUSG00000053675.8	74176		Glutathione metabolism	Tgm5	transglutaminase 5	3.1768	0.00754853
ENSMUSG00000019890.3	67405	6218331	Biotin metabolism	Nts	neurotensin	3.17183	0.000315177
ENSMUSG00000045467.13	269954			Ttll13	tubulin tyrosine ligase-like family member 13	3.16905	0.00591467
ENSMUSG00000055373.8	14348	2555031	Pentose and glucuronate interconversions	Fut9	fucosyltransferase 9	3.16884	0.00228389
ENSMUSG00000026840.14	23928	3370366	Thiamine metabolism	Lamc3	laminin gamma 3	3.16874	0.000538222
ENSMUSG00000022756.15	224022			Slc7a4	solute carrier family 7 (cationic amino acid transporter y+ system) member 4	3.15752	1.15245e-06
ENSMUSG00000032446.14	13813		Naphthalene degradation	Eomes	eomesodermin	3.15601	0.00681411
ENSMUSG00000037370.13	18605	2942445	Taurine and hypotaurine metabolism	Enpp1	ectonucleotide pyrophosphatase/phosphodiesterase 1	3.15587	2.94199e-08
ENSMUSG00000045064.4	72350		Glycolysis / Gluconeogenesis	Zc2hc1c	zinc finger C2HC-type containing 1C	3.15137	4.14535e-05
ENSMUSG00000038244.13	320878			Mical2	microtubule associated monooxygenase calponin and LIM domain containing 2	3.15032	1.62535e-07
ENSMUSG00000045679.13	217430	10590735	Butanoate metabolism	Pqlc3	PQ loop repeat containing	3.14728	0.000164915
ENSMUSG00000021194.5	12652		Benzoate degradation	Chga	chromogranin A	3.14653	0.00746106
ENSMUSG00000022431.2	67747		Histidine metabolism	Ribc2	RIB43A domain with coiled-coils 2	3.14549	0.00413975
ENSMUSG00000022479.15	22337			Vdr	vitamin D receptor	3.14112	0.000313552
ENSMUSG00000071392.6	100045792			Ect2l	epithelial cell transforming sequence 2 oncogene-like	3.13885	0.00265611
ENSMUSG00000044072.14	237711			Eml6	echinoderm microtubule associated protein like 6	3.13874	0.00160159
ENSMUSG00000026817.14	11636	1186973	Valine leucine and isoleucine biosynthesis	Ak1	adenylate kinase 1	3.13845	3.37829e-19
ENSMUSG00000000903.3	22364	3250700	Arginine biosynthesis	Vpreb3	pre-B lymphocyte gene 3	3.13684	0.0033833
ENSMUSG00000037747.9	70911	6450687	Glutathione metabolism	Phyhipl	phytanoyl-CoA hydroxylase interacting protein-like	3.13366	0.00827277
ENSMUSG00000039450.11	67880		Aminobenzoate degradation	Dcxr	dicarbonyl L-xylulose reductase	3.13343	0.000221799
ENSMUSG00000026399.12	13136			Cd55	CD55 molecule decay accelerating factor for complement	3.13059	0.000230681
ENSMUSG00000091230.1						3.12919	0.00869645
ENSMUSG00000038246.6	108161			Fam50b	family with sequence similarity 50 member B	3.12784	0.00722368
ENSMUSG00000040972.8	230868			Igsf21	immunoglobulin superfamily member 21	3.12568	0.00895087
ENSMUSG00000064220.6	15267	2721607	Ascorbate and aldarate metabolism	Hist2h2aa1	histone cluster 2 H2aa1	3.12208	0.00119185
ENSMUSG00000032940.16	224344			Rbm11	RNA binding motif protein 11	3.12183	0.000468102
ENSMUSG00000045733.7	212518		Glycine serine and threonine metabolism	Sprn	shadow of prion protein	3.11903	0.00172195
ENSMUSG00000021236.16	12499		Two-component system	Entpd5	ectonucleoside triphosphate diphosphohydrolase 5	3.11467	4.00708e-06
ENSMUSG00000027536.6	66371	6135618	Taurine and hypotaurine metabolism	Chmp4c	charged multivesicular body protein 4C	3.11119	0.000230748
ENSMUSG00000031144.15	20977		Aminobenzoate degradation	Syp	synaptophysin	3.10916	0.00688651
ENSMUSG00000032556.11	107993			Bfsp2	beaded filament structural protein 2 phakinin	3.10816	0.00592897
ENSMUSG00000043460.6	207393			Elfn2	leucine rich repeat and fibronectin type III extracellular 2	3.10514	0.00940614
ENSMUSG00000021388.14	66695		Arginine and proline metabolism	Aspn	asporin	3.10445	5.4816e-30
ENSMUSG00000072572.8	214922	10554531	Pentose and glucuronate interconversions	Slc39a2	solute carrier family 39 (zinc transporter) member 2	3.10352	0.000139985
ENSMUSG00000040936.15	209012			Ulk4	unc-51-like kinase 4	3.09567	0.00016289
ENSMUSG00000038370.6	66425		Caprolactam degradation	Pcp4l1	Purkinje cell protein 4-like 1	3.09525	1.56919e-10
ENSMUSG00000074896.3	15959			Ifit3	interferon-induced protein with tetratricopeptide repeats 3	3.09507	0.00349237
ENSMUSG00000030108.14	14412		Sulfur metabolism	Slc6a13	solute carrier family 6 (neurotransmitter transporter GABA) member 13	3.09256	0.00968728
ENSMUSG00000041923.15	319211			Nol4	nucleolar protein 4	3.08923	0.00079368
ENSMUSG00000047040.9	217138		Phosphotransferase system (PTS)	Prr15l	proline rich 15-like	3.08399	0.000830123
ENSMUSG00000078657.6	381457		Cysteine biosynthesis serine => cysteine	Crnn	cornulin	3.07936	0.0074488
ENSMUSG00000000632.13	20370	3115709	Base excision repair	Sez6	seizure related gene 6	3.07693	0.00982262
ENSMUSG00000033427.13	103149		Glycine serine and threonine metabolism	Upb1	ureidopropionase beta	3.07631	0.00517663
ENSMUSG00000078787.8	384724		Cysteine biosynthesis serine => cysteine	Cyp2t4	cytochrome P450 family 2 subfamily t polypeptide 4	3.07204	0.00341161
ENSMUSG00000095041.7						3.07042	0.000285701
ENSMUSG00000026830.9	77767			Ermn	ermin ERM-like protein	3.0688	0.0103174
ENSMUSG00000032207.10	15450	2741699	Phosphotransferase system (PTS)	Lipc	lipase hepatic	3.06867	0.0100372
ENSMUSG00000030713.6	23993	3382821	Lysine biosynthesis	Klk7	kallikrein related-peptidase 7 (chymotryptic stratum corneum)	3.06464	0.0104183
ENSMUSG00000053368.13	140498	1238255	phosphatidylglycerol biosynthesis I (plastidic)	Rxfp2	relaxin/insulin-like family peptide receptor 2	3.06396	0.0100695
ENSMUSG00000025911.14	76187		Inositol phosphate metabolism	Adhfe1	alcohol dehydrogenase iron containing 1	3.06134	0.000164816
ENSMUSG00000034226.7	228543			Rhov	ras homolog family member V	3.05849	0.00176023
ENSMUSG00000032839.13	22063		Pyrimidine metabolism	Trpc1	transient receptor potential cation channel subfamily C member 1	3.04962	3.97241e-06
ENSMUSG00000062345.10	18788	2958952	Selenocompound metabolism	Serpinb2	serine (or cysteine) peptidase inhibitor clade B member 2	3.04893	0.0106948
ENSMUSG00000018865.8	29859		Phenylalanine metabolism	Sult4a1	sulfotransferase family 4A member 1	3.04864	0.000976095
ENSMUSG00000056498.13	320782			Tmem154	transmembrane protein 154	3.04845	0.000124172
ENSMUSG00000020638.7	22169		Histidine metabolism	Cmpk2	cytidine monophosphate (UMP-CMP) kinase 2 mitochondrial	3.04776	6.72887e-08
ENSMUSG00000009628.14	104271		Cysteine and methionine metabolism	Tex15	testis expressed gene 15	3.0458	9.37382e-06
ENSMUSG00000050967.5	263764			Creg2	cellular repressor of E1A-stimulated genes 2	3.04272	0.0099235
ENSMUSG00000067704.1	408190		Aminoacyl-tRNA biosynthesis prokaryotes	Wfdc13	WAP four-disulfide core domain 13	3.04066	0.0108488
ENSMUSG00000030157.5	93694	7680200	Pantothenate and CoA biosynthesis	Clec2d	C-type lectin domain family 2 member d	3.04061	4.64807e-08
ENSMUSG00000103847.1						3.0398	0.0109064
ENSMUSG00000022972.9	68001	19966781	Aminoacyl-tRNA biosynthesis	1110004E09Rik	RIKEN cDNA 1110004E09 gene	3.03798	7.52669e-06
ENSMUSG00000038963.15	108115			Slco4a1	solute carrier organic anion transporter family member 4a1	3.03467	0.00826889
ENSMUSG00000043670.4	208666			Diras1	DIRAS family GTP-binding RAS-like 1	3.03407	0.0108774
ENSMUSG00000022415.12	20972		Pyruvate metabolism	Syngr1	synaptogyrin 1	3.02928	0.000365177
ENSMUSG00000095576.5	226565			Fmo6	flavin containing monooxygenase 6	3.02773	0.0099958
ENSMUSG00000018593.13	20692		Pyruvate metabolism	Sparc	secreted acidic cysteine rich glycoprotein	3.02697	6.02534e-08
ENSMUSG00000001155.13	14317	2553317	One carbon pool by folate	Ftcd	formiminotransferase cyclodeaminase	3.02579	0.00858204
ENSMUSG00000051251.3	18071		Aminobenzoate degradation	Nhlh1	nescient helix loop helix 1	3.02367	0.0106948
ENSMUSG00000056071.12	20202			S100a9	S100 calcium binding protein A9 (calgranulin B)	3.02365	0.000621281
ENSMUSG00000042808.7	14776	2622471	Ascorbate and aldarate metabolism	Gpx2	glutathione peroxidase 2	3.02354	0.00662771
ENSMUSG00000012428.9	117167	7678092	RNA degradation	Steap4	STEAP family member 4	3.02342	0.00395512
ENSMUSG00000040811.15	72205		Amino sugar and nucleotide sugar metabolism	Eml2	echinoderm microtubule associated protein like 2	3.02333	7.72233e-08
ENSMUSG00000021078.4	75266		Glycerolipid metabolism	Tomm20l	translocase of outer mitochondrial membrane 20 homolog (yeast)-like	3.02287	0.00921354
ENSMUSG00000014075.15	66061		Arginine biosynthesis	Tctex1d2	Tctex1 domain containing 2	3.02193	1.9369e-07
ENSMUSG00000036596.6	242939			Cpz	carboxypeptidase Z	3.01924	0.00204527
ENSMUSG00000073418.4	12268			C4b	complement component 4B (Chido blood group)	3.01727	0.00381708
ENSMUSG00000047161.12	71367		Valine leucine and isoleucine degradation	Chst9	carbohydrate (N-acetylgalactosamine 4-0) sulfotransferase 9	3.01342	0.00226755
ENSMUSG00000027875.12	15360	2721749	Aminoacyl-tRNA biosynthesis	Hmgcs2	3-hydroxy-3-methylglutaryl-Coenzyme A synthase 2	3.01232	1.20641e-07
ENSMUSG00000054598.13						3.01191	0.0051791
ENSMUSG00000012889.8	244550			Podnl1	podocan-like 1	3.00802	0.00259219
ENSMUSG00000110266.1	102635385			Gm32742	predicted gene 32742	2.99982	0.00388559
ENSMUSG00000022340.14	319613			Sybu	syntabulin (syntaxin-interacting)	2.99553	0.0123146
ENSMUSG00000020641.15	58185	5590254	Bacterial chemotaxis	Rsad2	radical S-adenosyl methionine domain containing 2	2.9943	0.00254549
ENSMUSG00000108348.2	105247240			Gm42372	predicted gene 42372	2.99262	0.00504017
ENSMUSG00000022696.17	320007			Sidt1	SID1 transmembrane family member 1	2.9887	0.0122381
ENSMUSG00000069855.9	380701	10559055	Coenzyme A biosynthesis pantothenate => CoA	Slc47a2	solute carrier family 47 member 2	2.98688	0.00965206
ENSMUSG00000027215.13	12521	1207684	Synthesis and degradation of ketone bodies	Cd82	CD82 antigen	2.98597	8.16696e-09
ENSMUSG00000074676.2	14239	1732542	Porphyrin and chlorophyll metabolism	Foxs1	forkhead box S1	2.98187	0.00269594
ENSMUSG00000047528.13	108812			Als2cr12	amyotrophic lateral sclerosis 2 (juvenile) chromosome region candidate 12 (human)	2.98182	0.00963227
ENSMUSG00000025934.15	14859	2625948	Sulfur metabolism	Gsta3	glutathione S-transferase alpha 3	2.97713	0.00767361
ENSMUSG00000054383.2	70481		Methane metabolism	Pnma1	paraneoplastic antigen MA1	2.97597	0.00127499
ENSMUSG00000029832.16	18025			Nfe2l3	nuclear factor erythroid derived 2 like 3	2.97402	0.000295249
ENSMUSG00000037887.11	18218	2885580	Sulfur metabolism	Dusp8	dual specificity phosphatase 8	2.97202	0.00156995
ENSMUSG00000018459.15	114644			Slc13a3	solute carrier family 13 (sodium-dependent dicarboxylate transporter) member 3	2.97032	0.0128698
ENSMUSG00000032849.13	239273			Abcc4	ATP-binding cassette sub-family C (CFTR/MRP) member 4	2.96781	4.18318e-05
ENSMUSG00000051663.4	93872	107885684	Biosynthesis of unsaturated fatty acids	Pcdhb1	protocadherin beta 1	2.96599	0.0118489
ENSMUSG00000044788.10	328035			Fads6	fatty acid desaturase domain family member 6	2.9659	0.00191337
ENSMUSG00000029759.9	269823			Pon3	paraoxonase 3	2.96347	3.56746e-07
ENSMUSG00000078695.8	100504524			Cisd3b	CDGSH iron sulfur domain 3B	2.96204	2.72274e-06
ENSMUSG00000005803.14	59010		Phenylalanine metabolism	Sqrdl	sulfide quinone reductase-like (yeast)	2.96176	8.17474e-05
ENSMUSG00000075289.4	107239			Carns1		2.96037	0.000522667
ENSMUSG00000097064.2	107239			Carns1	carnosine synthase 1	2.96037	0.000522667
ENSMUSG00000021848.15	18424	3703961	Amino sugar and nucleotide sugar metabolism	Otx2	orthodenticle homeobox 2	2.95709	0.00319195
ENSMUSG00000096271.1	100041593			LOC100041593		2.94941	0.0136364
ENSMUSG00000048478.7	320869			Spata33	spermatogenesis associated 33	2.94941	0.000286484
ENSMUSG00000035818.13	226245			Plekhs1	pleckstrin homology domain containing family S member 1	2.94624	0.00853671
ENSMUSG00000022619.5	60597		Fructose and mannose metabolism	Mapk8ip2	mitogen-activated protein kinase 8 interacting protein 2	2.94161	0.000798306
ENSMUSG00000034701.9	18012		Synthesis and degradation of ketone bodies	Neurod1	neurogenic differentiation 1	2.9411	0.0103012
ENSMUSG00000046613.18	328643			Vwa5b2	von Willebrand factor A domain containing 5B2	2.94041	0.0002421
ENSMUSG00000034799.16	382018	4850541	Ribosome bacteria	Unc13a	unc-13 homolog A (C. elegans)	2.93811	0.000790364
ENSMUSG00000040919.13	75087	6943175	Nitrotoluene degradation	4930505A04Rik	RIKEN cDNA 4930505A04 gene	2.93529	0.0143193
ENSMUSG00000102312.1	192163			Pcdha3	protocadherin alpha 3	2.93527	0.0133668
ENSMUSG00000019368.13	103655	3703938	Cysteine and methionine metabolism	Sec14l4	SEC14-like lipid binding 4	2.93474	0.0136364
ENSMUSG00000070780.11	245945			Rbm47	RNA binding motif protein 47	2.93148	0.000216995
ENSMUSG00000028635.7	13615		Folate biosynthesis	Edn2	endothelin 2	2.92663	0.00859163
ENSMUSG00000031775.5	67801		Caprolactam degradation	Pllp	plasma membrane proteolipid	2.92625	0.00979411
ENSMUSG00000041757.16	240753			Plekha6	pleckstrin homology domain containing family A member 6	2.92423	0.000167977
ENSMUSG00000026938.10	14133		Methane metabolism	Fcna	ficolin A	2.92089	0.0123478
ENSMUSG00000039577.17	260305			Nphp4	nephronophthisis 4 (juvenile) homolog (human)	2.91943	0.000248519
ENSMUSG00000090071.4	12570	1207727	Pyruvate metabolism	Cdk5r2	cyclin-dependent kinase 5 regulatory subunit 2 (p39)	2.9156	0.0152536
ENSMUSG00000028392.15	192120			Bspry	B-box and SPRY domain containing	2.91244	0.00359316
ENSMUSG00000039313.14	209743			AF529169	cDNA sequence AF529169	2.9095	0.0125446
ENSMUSG00000017978.18	320405			Cadps2	Ca2+-dependent activator protein for secretion 2	2.90452	0.000698798
ENSMUSG00000109764.1	16621		Xylene degradation	Klkb1	kallikrein B plasma 1	2.90436	0.0114191
ENSMUSG00000047026.9	233801			Acsm4	acyl-CoA synthetase medium-chain family member 4	2.9019	0.0146138
ENSMUSG00000006360.11	12925		Nitrogen metabolism	Crip1	cysteine-rich protein 1 (intestinal)	2.89537	1.52807e-06
ENSMUSG00000042532.14	71146	6459696	RNA polymerase	Golga7b	golgi autoantigen golgin subfamily a 7B	2.89535	0.0159327
ENSMUSG00000027800.14	17112	16997671	Propanoate metabolism	Tm4sf1	transmembrane 4 superfamily member 1	2.89196	6.70979e-08
ENSMUSG00000053063.11	232413			Clec12a	C-type lectin domain family 12 member a	2.89168	0.00027424
ENSMUSG00000006356.10	68337		Chlorocyclohexane and chlorobenzene degradation	Crip2	cysteine rich protein 2	2.89135	1.07669e-17
ENSMUSG00000039315.15	27278			Clnk	cytokine-dependent hematopoietic cell linker	2.88806	0.0153918
ENSMUSG00000029322.12	231507			Plac8	placenta-specific 8	2.88435	0.00157182
ENSMUSG00000023964.15	12311	1209706	DNA replication	Calcr	calcitonin receptor	2.88326	0.01634
ENSMUSG00000027171.10	228413			Prrg4	proline rich Gla (G-carboxyglutamic acid) 4 (transmembrane)	2.87584	0.000580022
ENSMUSG00000047246.6	319179			Hist1h2be	histone cluster 1 H2be	2.87419	0.00219401
ENSMUSG00000001506.10	12842	1089228	Mismatch repair	Col1a1	collagen type I alpha 1	2.87363	0.000322996
ENSMUSG00000032355.16	69642		Citrate cycle (TCA cycle)	Mlip	muscular LMNA-interacting protein	2.8678	0.0171542
ENSMUSG00000020407.13	22271		Pyrimidine metabolism	Upp1	uridine phosphorylase 1	2.86397	0.00269594
ENSMUSG00000017607.9	217169	107972632	Influenza A	Tns4	tensin 4	2.86234	0.00401589
ENSMUSG00000042377.8	69640	6256106	Homologous recombination	Fam83g	family with sequence similarity 83 member G	2.86164	0.00146106
ENSMUSG00000003469.9	105653			Phyhip	phytanoyl-CoA hydroxylase interacting protein	2.85921	0.00658315
ENSMUSG00000020435.17	74309	6356023	Pantothenate and CoA biosynthesis	Osbp2	oxysterol binding protein 2	2.85917	0.0168226
ENSMUSG00000053522.11	16858			Lgals7	lectin galactose binding soluble 7	2.85872	0.0024239
ENSMUSG00000041062.6	328783			Mslnl	mesothelin-like	2.85862	0.0172073
ENSMUSG00000029826.14	78781		Lysine degradation	Zc3hav1	zinc finger CCCH type antiviral 1	2.85073	3.25857e-10
ENSMUSG00000032417.10	69519		Limonene and pinene degradation	Rwdd2a	RWD domain containing 2A	2.85009	0.00855601
ENSMUSG00000021414.7	71864			Fam217a	family with sequence similarity 217 member A	2.84778	0.00468182
ENSMUSG00000054200.6	107221			Ffar4	free fatty acid receptor 4	2.84767	0.0177382
ENSMUSG00000031250.8	64103	6027386	Non-homologous end-joining	Tnmd	tenomodulin	2.84765	0.00213319
ENSMUSG00000046709.16	26414			Mapk10	mitogen-activated protein kinase 10	2.84458	0.00762298
ENSMUSG00000037362.8	18133			Nov	nephroblastoma overexpressed gene	2.84432	0.00518145
ENSMUSG00000047878.12	239559			A4galt	alpha 14-galactosyltransferase	2.84416	0.00544743
ENSMUSG00000039238.6	319530			Zfp750	zinc finger protein 750	2.84339	0.000841622
ENSMUSG00000021638.12	18260	2898256	Taurine and hypotaurine metabolism	Ocln	occludin	2.84325	5.77527e-10
ENSMUSG00000035864.14	20979		Glyoxylate and dicarboxylate metabolism	Syt1	synaptotagmin I	2.84061	0.01634
ENSMUSG00000030103.11	20893	3192454	Folate biosynthesis	Bhlhe40	basic helix-loop-helix family member e40	2.84014	1.28636e-05
ENSMUSG00000044646.14	207259			Zbtb7c	zinc finger and BTB domain containing 7C	2.83955	2.36082e-07
ENSMUSG00000035105.5	112407			Egln3	egl-9 family hypoxia-inducible factor 3	2.83913	1.01339e-11
ENSMUSG00000048981.1	16660		DNA replication	Krt31	keratin 31	2.83873	0.0182599
ENSMUSG00000079597.1	433016			Gm5483	predicted gene 5483	2.83721	0.0136691
ENSMUSG00000026787.3	14417		ABC transporters	Gad2	glutamic acid decarboxylase 2	2.83537	0.0186746
ENSMUSG00000032589.14	12217	1202272	ABC transporters	Bsn	bassoon	2.83154	0.000993862
ENSMUSG00000001270.8	12709		Caprolactam degradation	Ckb	creatine kinase brain	2.83109	3.36249e-08
ENSMUSG00000091405.2	97122			Hist2h4	histone cluster 2 H4	2.83067	0.0161178
ENSMUSG00000024679.10	68774	27747235	Phosphonate and phosphinate metabolism	Ms4a6d	membrane-spanning 4-domains subfamily A member 6D	2.82831	0.00119311
ENSMUSG00000029373.7	56744	5401528	D-Glutamine and D-glutamate metabolism	Pf4	platelet factor 4	2.82718	0.0033503
ENSMUSG00000005131.4	75311		Ascorbate and aldarate metabolism	4930550C14Rik	RIKEN cDNA 4930550C14 gene	2.82589	0.0145984
ENSMUSG00000030307.8	243616			Slc6a11	solute carrier family 6 (neurotransmitter transporter GABA) member 11	2.82568	0.0138208
ENSMUSG00000017344.4	22370			Vtn	vitronectin	2.82423	0.0161513
ENSMUSG00000021234.9	217705		Metabolic pathways	Fam161b	family with sequence similarity 161 member B	2.82381	3.56746e-07
ENSMUSG00000037254.18	16425			Itih2	inter-alpha trypsin inhibitor heavy chain 2	2.82364	0.019257
ENSMUSG00000027947.11	16194		Arginine biosynthesis	Il6ra	interleukin 6 receptor alpha	2.81922	0.000153969
ENSMUSG00000032285.15	58233		beta-Alanine metabolism	Dnaja4	DnaJ heat shock protein family (Hsp40) member A4	2.81888	1.37362e-05
ENSMUSG00000021728.7	13723	2667559	Limonene and pinene degradation	Emb	embigin	2.81854	1.18731e-15
ENSMUSG00000031594.9	234199			Fgl1	fibrinogen-like protein 1	2.81696	0.0161027
ENSMUSG00000036198.12	75404		ABC transporters	Arhgap36	Rho GTPase activating protein 36	2.81445	0.0121657
ENSMUSG00000018339.11	14778			Gpx3	glutathione peroxidase 3	2.81345	2.48013e-13
ENSMUSG00000028132.15	99887	7986613	Starch and sucrose metabolism	Tmem56	transmembrane protein 56	2.81116	2.77497e-06
ENSMUSG00000040258.6	104080		Cysteine and methionine metabolism	Nxph4	neurexophilin 4	2.81023	0.011486
ENSMUSG00000029168.14	65254	6094161	Fatty acid biosynthesis	Dpysl5	dihydropyrimidinase-like 5	2.8099	0.000769347
ENSMUSG00000037999.13	212285		Benzoate degradation	Arap2	ArfGAP with RhoGAP domain ankyrin repeat and PH domain 2	2.80754	0.000297793
ENSMUSG00000044835.15	73844	6317200	Nucleotide excision repair	Ankrd45	ankyrin repeat domain 45	2.80126	0.000713394
ENSMUSG00000019872.13	57319	5425450	Atrazine degradation	Smpdl3a	sphingomyelin phosphodiesterase acid-like 3A	2.7999	1.56835e-06
ENSMUSG00000029053.16	18762		Glycolysis / Gluconeogenesis	Prkcz	protein kinase C zeta	2.79851	3.06244e-07
ENSMUSG00000018569.12	53624	5211332	Fatty acid degradation	Cldn7	claudin 7	2.79687	0.000252672
ENSMUSG00000037129.7	214531		Valine leucine and isoleucine biosynthesis	Tmprss13	transmembrane protease serine 13	2.79483	0.00894581
ENSMUSG00000091971.3	193740		Methane metabolism	Hspa1a	heat shock protein 1A	2.7931	4.24089e-05
ENSMUSG00000053693.16	56527	5363684	Bacterial chemotaxis	Mast1	microtubule associated serine/threonine kinase 1	2.79131	0.0119673
ENSMUSG00000002057.4	15218			Foxn1	forkhead box N1	2.78895	0.0108287
ENSMUSG00000091055.2	620235		Twin-arginine translocation (Tat) system	Siglec15	sialic acid binding Ig-like lectin 15	2.78794	0.0208331
ENSMUSG00000031176.8	67117	6175381	Pantothenate and CoA biosynthesis	Dynlt3	dynein light chain Tctex-type 3	2.78615	8.64185e-20
ENSMUSG00000031847.8	69528	6390405	Bacterial chemotaxis	1700030J22Rik	RIKEN cDNA 1700030J22 gene	2.78518	0.00159754
ENSMUSG00000027901.12	72121		One carbon pool by folate	Dennd2d	DENN/MADD domain containing 2D	2.78429	0.00672819
ENSMUSG00000048939.13	268878			Atp13a5	ATPase type 13A5	2.78372	0.0153902
ENSMUSG00000017167.6	53321	5200694	RNA polymerase	Cntnap1	contactin associated protein-like 1	2.78242	0.00758329
ENSMUSG00000020704.13	11418	1063781	Glycerophospholipid metabolism	Asic2	acid-sensing (proton-gated) ion channel 2	2.78156	0.0197629
ENSMUSG00000068874.13	20341	3116000	Thiamine metabolism	Selenbp1	selenium binding protein 1	2.77759	3.71378e-06
ENSMUSG00000037594.10	217887		Other glycan degradation	BC022687	cDNA sequence BC022687	2.77736	3.0817e-05
ENSMUSG00000039031.15	73910			Arhgap18	Rho GTPase activating protein 18	2.7747	6.71519e-07
ENSMUSG00000034353.14	51801		Phosphotransferase system (PTS)	Ramp1	receptor (calcitonin) activity modifying protein 1	2.77443	0.00725425
ENSMUSG00000028137.9	78784		Tyrosine metabolism	Celf3	CUGBP Elav-like family member 3	2.77433	0.0100625
ENSMUSG00000061723.18	21957		Biosynthesis of unsaturated fatty acids	Tnnt3	troponin T3 skeletal fast	2.7733	0.00848037
ENSMUSG00000026536.9	381308	4987265	Cytochrome bc1 complex respiratory unit	Ifi211	interferon activated gene 211	2.77057	0.0140546
ENSMUSG00000032278.11	74090	6277168	D-Glutamine and D-glutamate metabolism	Paqr5	progestin and adipoQ receptor family member V	2.76974	0.0141307
ENSMUSG00000027913.5	74175	6283993	D-Alanine metabolism	Crct1	cysteine-rich C-terminal 1	2.76531	0.0206146
ENSMUSG00000038264.8	20361	3116164	Bacterial chemotaxis	Sema7a	sema domain immunoglobulin domain (Ig) and GPI membrane anchor (semaphorin) 7A	2.7644	1.53477e-05
ENSMUSG00000063142.14	16531		Nicotinate and nicotinamide metabolism	Kcnma1	potassium large conductance calcium-activated channel subfamily M alpha member 1	2.76293	7.18222e-05
ENSMUSG00000070283.4	66706	6184406	D-Alanine metabolism	Ndufaf3	NADH dehydrogenase (ubiquinone) 1 alpha subcomplex assembly factor 3	2.76214	0.000220165
ENSMUSG00000026258.5	73234			3110079O15Rik	RIKEN cDNA 3110079O15 gene	2.7574	0.0224604
ENSMUSG00000023041.6	16688	2796073	Valine leucine and isoleucine degradation	Krt6b	keratin 6B	2.75739	0.0163112
ENSMUSG00000036834.16	269437			Plch1	phospholipase C eta 1	2.75668	0.00181701
ENSMUSG00000034586.14	217310	10592394	D-Glutamine and D-glutamate metabolism	Hid1	HID1 domain containing	2.75193	8.35952e-07
ENSMUSG00000024215.13	30051	23778819	Valine leucine and isoleucine degradation	Spdef	SAM pointed domain containing ets transcription factor	2.7515	0.0205348
ENSMUSG00000017943.15	228858			Gdap1l1	ganglioside-induced differentiation-associated protein 1-like 1	2.75071	0.0143333
ENSMUSG00000027273.13	20614			Snap25	synaptosomal-associated protein 25	2.74633	0.0210458
ENSMUSG00000039131.15	54120		Streptomycin biosynthesis	Gipc2	GIPC PDZ domain containing family member 2	2.74536	0.00523792
ENSMUSG00000036411.10	68283	6233072	Biotin metabolism	9530077C05Rik	RIKEN cDNA 9530077C05 gene	2.74068	0.000189817
ENSMUSG00000004951.10	15507			Hspb1	heat shock protein 1	2.73986	9.27672e-17
ENSMUSG00000052688.12	226421			Rab7b	RAB7B member RAS oncogene family	2.73937	0.000252434
ENSMUSG00000030342.8	12527	1207808	Purine metabolism	Cd9	CD9 antigen	2.73879	2.50026e-30
ENSMUSG00000068854.7	319190			Hist2h2be	histone cluster 2 H2be	2.73755	0.000130268
ENSMUSG00000032322.14	19200			Pstpip1	proline-serine-threonine phosphatase-interacting protein 1	2.73624	0.0015645
ENSMUSG00000031070.15	211577		Sulfur metabolism	Mrgprf	MAS-related GPR member F	2.7346	0.0106948
ENSMUSG00000000440.12	19016			Pparg	peroxisome proliferator activated receptor gamma	2.73326	0.00745286
ENSMUSG00000015970.18	218865		Tyrosine metabolism	Chdh	choline dehydrogenase	2.73216	0.00206961
ENSMUSG00000027350.8	12653	1079500	Fluorobenzoate degradation	Chgb	chromogranin B	2.72932	0.0184748
ENSMUSG00000041957.15	67451	6216005	Valine leucine and isoleucine degradation	Pkp2	plakophilin 2	2.72884	0.00011906
ENSMUSG00000026222.16	20684		Amino sugar and nucleotide sugar metabolism	Sp100	nuclear antigen Sp100	2.72772	0.00777148
ENSMUSG00000037035.5	16324	4623164	Glutathione metabolism	Inhbb	inhibin beta-B	2.72494	0.000345533
ENSMUSG00000070305.10	319742			Mpzl3	myelin protein zero-like 3	2.72452	0.000269268
ENSMUSG00000044320.14	73598		Xylene degradation	1700001O22Rik	RIKEN cDNA 1700001O22 gene	2.72404	0.00897745
ENSMUSG00000031097.15	21953			Tnni2	troponin I skeletal fast 2	2.72392	0.0125053
ENSMUSG00000054342.8	16534		Lipoic acid metabolism	Kcnn4	potassium intermediate/small conductance calcium-activated channel subfamily N member 4	2.72273	0.01756
ENSMUSG00000053025.13	64176		Sulfur metabolism	Sv2b	synaptic vesicle glycoprotein 2 b	2.72128	0.0201257
ENSMUSG00000029120.10	269643			Ppp2r2c	protein phosphatase 2 regulatory subunit B gamma	2.71948	0.0227326
ENSMUSG00000078144.4	69543		Pentose phosphate pathway	Capns2	calpain small subunit 2	2.71823	0.00607595
ENSMUSG00000058297.16	94214	7695298	Mismatch repair	Spock2	sparc/osteonectin cwcv and kazal-like domains proteoglycan 2	2.71712	0.000234352
ENSMUSG00000038807.18	380711			Rap1gap2	RAP1 GTPase activating protein 2	2.71701	0.000356278
ENSMUSG00000027737.10	26570		Streptomycin biosynthesis	Slc7a11	solute carrier family 7 (cationic amino acid transporter y+ system) member 11	2.71508	0.0170159
ENSMUSG00000009687.14	18301	2932579	Arginine biosynthesis	Fxyd5	FXYD domain-containing ion transport regulator 5	2.71331	0.00034841
ENSMUSG00000031750.15	76527	7035309	Peptidoglycan biosynthesis	Il34	interleukin 34	2.71293	0.0251435
ENSMUSG00000032062.2	66952		RNA polymerase	2310030G06Rik	RIKEN cDNA 2310030G06 gene	2.71153	0.00130485
ENSMUSG00000030088.15	107747			Aldh1l1	aldehyde dehydrogenase 1 family member L1	2.71138	0.0173319
ENSMUSG00000022057.7	58860		Polyketide sugar unit biosynthesis	Adamdec1	ADAM-like decysin 1	2.70961	0.0252959
ENSMUSG00000040471.17	71522	4642847	Fatty acid degradation	Ggt6	gamma-glutamyltransferase 6	2.70818	0.0248609
ENSMUSG00000024650.4	18399			Slc22a6	solute carrier family 22 (organic anion transporter) member 6	2.70631	0.0220765
ENSMUSG00000022615.7	72962		Nucleotide excision repair	Tymp	thymidine phosphorylase	2.70624	0.00165864
ENSMUSG00000030737.17	101488			Slco2b1	solute carrier organic anion transporter family member 2b1	2.70563	0.00156878
ENSMUSG00000025221.15	80906	7286051	Ribosome	Kcnip2	Kv channel-interacting protein 2	2.70454	0.0240996
ENSMUSG00000030134.11	70727	6352797	Fatty acid degradation	Rasgef1a	RasGEF domain family member 1A	2.70438	0.0237574
ENSMUSG00000048540.8	18072			Nhlh2	nescient helix loop helix 2	2.70432	0.0236459
ENSMUSG00000044748.8	13214	1796569	Ascorbate and aldarate metabolism	Defb1	defensin beta 1	2.70314	0.0232395
ENSMUSG00000029248.14	71868		Nicotinate and nicotinamide metabolism	Thegl	theg spermatid protein like	2.70171	0.017196
ENSMUSG00000021069.16	110095			Pygl	liver glycogen phosphorylase	2.70117	2.9676e-06
ENSMUSG00000029193.7	12425		Tryptophan metabolism	Cckar	cholecystokinin A receptor	2.70055	0.0144492
ENSMUSG00000026981.15	16181		Pentose phosphate pathway	Il1rn	interleukin 1 receptor antagonist	2.70015	0.0257898
ENSMUSG00000068428.6	239789			Gmnc	geminin coiled-coil domain containing	2.69963	0.0255307
ENSMUSG00000024935.10	20510	3415681	N-Glycan biosynthesis	Slc1a1	solute carrier family 1 (neuronal/epithelial high affinity glutamate transporter system Xag) member 1	2.69926	0.0181906
ENSMUSG00000042616.7	230751			Oscp1	organic solute carrier partner 1	2.69507	0.000116046
ENSMUSG00000074653.10	320352			Lrrc31	leucine rich repeat containing 31	2.69366	0.0224231
ENSMUSG00000024526.8	12683		Aminobenzoate degradation	Cidea	cell death-inducing DNA fragmentation factor alpha subunit-like effector A	2.69161	0.0229335
ENSMUSG00000022303.8	75766		Pyrimidine metabolism	Dcstamp	dendrocyte expressed seven transmembrane protein	2.69155	0.0266051
ENSMUSG00000049037.8	269799			Clec4a1	C-type lectin domain family 4 member a1	2.68619	0.000842978
ENSMUSG00000045275.15	385668		Glycine betaine/proline transport system	Lca5l	Leber congenital amaurosis 5-like	2.68473	0.000693021
ENSMUSG00000073207.1	434778	103690107	Cap binding complex	Ccdc160	coiled-coil domain containing 160	2.68251	0.0195955
ENSMUSG00000041343.19	73845	6317138	Mismatch repair	Ankrd42	ankyrin repeat domain 42	2.68204	0.000395715
ENSMUSG00000035852.10	78906		Butanoate metabolism	Misp	mitotic spindle positioning	2.68192	0.0040124
ENSMUSG00000053046.15	75770			Brsk2	BR serine/threonine kinase 2	2.68175	0.0258674
ENSMUSG00000029134.14	665270		Nucleotide sugar biosynthesis glucose => UDP-glucose	Plb1	phospholipase B1	2.6781	0.0178261
ENSMUSG00000061578.8	333050			Ksr2	kinase suppressor of ras 2	2.67696	0.000115369
ENSMUSG00000061126.4	320997			Cyp4f39	cytochrome P450 family 4 subfamily f polypeptide 39	2.6769	0.026839
ENSMUSG00000049436.4	22268	3242752	Oxidative phosphorylation	Upk1b	uroplakin 1B	2.67683	0.009909
ENSMUSG00000018102.4	68024		Fructose and mannose metabolism	Hist1h2bc	histone cluster 1 H2bc	2.67214	3.16218e-06
ENSMUSG00000000290.13	16414	3373823	Glycerolipid metabolism	Itgb2	integrin beta 2	2.67161	0.000774518
ENSMUSG00000041362.16	71653		Pantothenate and CoA biosynthesis	Shtn1	shootin 1	2.67087	0.00595367
ENSMUSG00000069867.3	382035	4850149	Zinc transport system	Pabpn1l	poly(A)binding protein nuclear 1-like	2.6691	0.0185053
ENSMUSG00000061601.15	26875			Pclo	piccolo (presynaptic cytomatrix protein)	2.66779	0.0212245
ENSMUSG00000022902.7	20862			Stfa2	stefin A2	2.66492	0.0278247
ENSMUSG00000007655.16	12389		Pentose phosphate pathway	Cav1	caveolin 1 caveolae protein	2.66293	1.45278e-23
ENSMUSG00000022357.2	268807			Klhl38	kelch-like 38	2.66248	0.0200101
ENSMUSG00000022014.14	108670			Epsti1	epithelial stromal interaction 1 (breast)	2.66232	0.018954
ENSMUSG00000056025.12	12722		Phosphotransferase system (PTS)	Clca3a1	chloride channel accessory 3A1	2.66045	0.00990622
ENSMUSG00000059498.13	14131		Butanoate metabolism	Fcgr3	Fc receptor IgG low affinity III	2.65933	3.97977e-05
ENSMUSG00000022871.12	59083	5625168	Pentose and glucuronate interconversions	Fetub	fetuin beta	2.65875	0.0289188
ENSMUSG00000030032.12	75659			Wdr54	WD repeat domain 54	2.65645	3.04809e-05
ENSMUSG00000021196.13	56421	5373582	Biotin metabolism	Pfkp	phosphofructokinase platelet	2.65421	0.0178671
ENSMUSG00000063305.10						2.65326	0.0192921
ENSMUSG00000026688.5	66447		Pentose phosphate pathway	Mgst3	microsomal glutathione S-transferase 3	2.65305	8.07297e-10
ENSMUSG00000032890.17	242662			Rims3	regulating synaptic membrane exocytosis 3	2.65303	0.0065121
ENSMUSG00000062296.8	320429			Trank1	tetratricopeptide repeat and ankyrin repeat containing 1	2.65056	0.0295284
ENSMUSG00000031610.3	20284		Purine metabolism	Scrg1	scrapie responsive gene 1	2.6504	0.0154481
ENSMUSG00000039865.8	213603	10338353	Protein export	Slc44a3	solute carrier family 44 member 3	2.65003	0.00423771
ENSMUSG00000060675.13	225845			Pla2g16	phospholipase A2 group XVI	2.64954	6.94856e-05
ENSMUSG00000061808.3	22139		Pentose phosphate pathway	Ttr	transthyretin	2.64926	0.0202461
ENSMUSG00000029136.9	71336		Phosphotransferase system (PTS)	Rbks	ribokinase	2.64617	0.0113937
ENSMUSG00000049241.5	243270			Hcar1	hydrocarboxylic acid receptor 1	2.64605	0.00503051
ENSMUSG00000041141.7	71691	6486963	Fatty acid biosynthesis	Pnmal1	PNMA-like 1	2.64293	0.0246472
ENSMUSG00000054589.1						2.64235	0.0300877
ENSMUSG00000054423.13	27062		Lipopolysaccharide biosynthesis	Cadps	Ca2+-dependent secretion activator	2.64056	0.0258924
ENSMUSG00000028943.18	56226	5359226	Flagellar assembly	Espn	espin	2.64004	0.0128152
ENSMUSG00000031451.6	14456	2550869	Geraniol degradation	Gas6	growth arrest specific 6	2.63927	9.0055e-14
ENSMUSG00000023043.6	16668	2796468	Citrate cycle (TCA cycle)	Krt18	keratin 18	2.63875	0.000556789
ENSMUSG00000035692.6	100038882			Isg15	ISG15 ubiquitin-like modifier	2.63751	0.00528019
ENSMUSG00000001494.6	74499			Sost	sclerostin	2.63554	0.0182424
ENSMUSG00000006575.14	51799		ABC transporters	Rundc3a	RUN domain containing 3A	2.63389	0.00591467
ENSMUSG00000001763.14	232670			Tspan33	tetraspanin 33	2.63273	0.000181762
ENSMUSG00000036492.12	386454		beta-Oxidation acyl-CoA synthesis	Rnf39	ring finger protein 39	2.63173	0.0272538
ENSMUSG00000059456.13	19229		Ascorbate and aldarate metabolism	Ptk2b	PTK2 protein tyrosine kinase 2 beta	2.62884	0.00157015
ENSMUSG00000056413.16	231821			Adap1	ArfGAP with dual PH domains 1	2.62686	0.0312644
ENSMUSG00000020159.8	216643	10548903	Citrate cycle (TCA cycle)	Gabrp	gamma-aminobutyric acid (GABA) A receptor pi	2.6234	0.0214339
ENSMUSG00000036469.16	72925			2017-03-01	membrane-associated ring finger (C3HC4) 1	2.6232	0.0281963
ENSMUSG00000072944.11	279706			Nup62cl	nucleoporin 62 C-terminal like	2.62211	0.0100343
ENSMUSG00000061533.15	75216	6951078	Flagellar assembly	Cep128	centrosomal protein 128	2.62123	0.000147607
ENSMUSG00000055976.6	71908		Steroid biosynthesis	Cldn23	claudin 23	2.62076	0.019641
ENSMUSG00000052605.12	67441	6215575	Ubiquinone and other terpenoid-quinone biosynthesis	Isoc2b	isochorismatase domain containing 2b	2.61976	0.0031865
ENSMUSG00000015652.9	70358		Amino sugar and nucleotide sugar metabolism	Steap1	six transmembrane epithelial antigen of the prostate 1	2.61954	0.00227902
ENSMUSG00000052135.8	329934			Foxo6	forkhead box O6	2.61834	0.00752244
ENSMUSG00000071073.4	224813			Lrrc73	leucine rich repeat containing 73	2.61784	0.00117688
ENSMUSG00000022900.14	106347			Ildr1	immunoglobulin-like domain containing receptor 1	2.61722	0.0103174
ENSMUSG00000022342.5	67498			Kcnv1	potassium channel subfamily V member 1	2.61721	0.0177382
ENSMUSG00000037973.6	232016			Ccdc129	coiled-coil domain containing 129	2.61611	0.0269899
ENSMUSG00000060212.13	270109			Pcnx2	pecanex homolog 2	2.61595	0.0296191
ENSMUSG00000074625.10	545481		phosphatidylinositol biosynthesis I (bacteria)	Arhgap40	Rho GTPase activating protein 40	2.61591	0.0312275
ENSMUSG00000022505.8	13731			Emp2	epithelial membrane protein 2	2.61376	1.92284e-10
ENSMUSG00000001588.12	216859	10474833	RNA polymerase	Acap1	ArfGAP with coiled-coil ankyrin repeat and PH domains 1	2.6132	0.0227239
ENSMUSG00000024774.15	52024			Ankrd22	ankyrin repeat domain 22	2.61268	0.0253379
ENSMUSG00000032224.15	76886			Fam81a	family with sequence similarity 81 member A	2.61218	1.39078e-07
ENSMUSG00000030310.10	232333			Slc6a1	solute carrier family 6 (neurotransmitter transporter GABA) member 1	2.61187	0.0278581
ENSMUSG00000042388.14	242667			Dlgap3	discs large (Drosophila) homolog-associated protein 3	2.60834	0.0190971
ENSMUSG00000025329.3	18599		Tyrosine metabolism	Padi1	peptidyl arginine deiminase type I	2.60752	0.0191897
ENSMUSG00000041653.4	116939	6460823	RNA degradation	Pnpla3	patatin-like phospholipase domain containing 3	2.60725	0.000664853
ENSMUSG00000070880.10	14415			Gad1	glutamate decarboxylase 1	2.60688	0.0269366
ENSMUSG00000039347.7	76252	7016534	Lysine biosynthesis	Atp6v0e2	ATPase H+ transporting lysosomal V0 subunit E2	2.60679	0.00410253
ENSMUSG00000029661.16	12843	1089228	Homologous recombination	Col1a2	collagen type I alpha 2	2.60673	6.31224e-05
ENSMUSG00000032034.6	16521		Styrene degradation	Kcnj5	potassium inwardly-rectifying channel subfamily J member 5	2.60502	0.0296508
ENSMUSG00000015093.15	69454		Galactose metabolism	Clic3	chloride intracellular channel 3	2.60411	0.00445915
ENSMUSG00000040612.13	100039795			Ildr2	immunoglobulin-like domain containing receptor 2	2.60392	0.0234199
ENSMUSG00000078612.9	242594			1700024P16Rik	RIKEN cDNA 1700024P16 gene	2.59421	0.0325342
ENSMUSG00000029811.14	76507		Tyrosine metabolism	Aoc1	amine oxidase copper-containing 1	2.59292	0.0244947
ENSMUSG00000056458.16	26448	3670657	D-Alanine metabolism	Mok	MOK protein kinase	2.59256	0.000172296
ENSMUSG00000033450.7	72536	6786842	Pentose and glucuronate interconversions	Tagap	T cell activation Rho GTPase activating protein	2.59239	0.00193795
ENSMUSG00000057092.12	17178	2807547	Taurine and hypotaurine metabolism	Fxyd3	FXYD domain-containing ion transport regulator 3	2.59197	0.000279061
ENSMUSG00000040584.8	18671	2947542	Fatty acid biosynthesis	Abcb1a	ATP-binding cassette sub-family B (MDR/TAP) member 1A	2.58962	0.0288115
ENSMUSG00000079157.4	270028			Fam155a	family with sequence similarity 155 member A	2.58803	0.0344275
ENSMUSG00000029161.7	68567		Streptomycin biosynthesis	Cgref1	cell growth regulator with EF hand domain 1	2.5879	0.0206317
ENSMUSG00000015542.17	66176		Lysine degradation	Nat9	N-acetyltransferase 9 (GCN5-related putative)	2.58552	0.00117839
ENSMUSG00000006567.11	11979		Lipopolysaccharide biosynthesis	Atp7b	ATPase Cu++ transporting beta polypeptide	2.58534	0.00705907
ENSMUSG00000106350.2	101055939			LOC101055939	kinesin-like protein KIF19	2.58526	0.0344449
ENSMUSG00000038637.15	70552		Fructose and mannose metabolism	Lrrc56	leucine rich repeat containing 56	2.58159	2.76015e-05
ENSMUSG00000020782.18	217325		Chloroalkane and chloroalkene degradation	Llgl2	lethal giant larvae homolog 2 (Drosophila)	2.5809	0.00014782
ENSMUSG00000030281.16	171095		Chlorocyclohexane and chlorobenzene degradation	Il17rc	interleukin 17 receptor C	2.57825	0.000418323
ENSMUSG00000030217.2	109978			Art4	ADP-ribosyltransferase 4	2.57813	0.0249332
ENSMUSG00000036585.15	14164		Mismatch repair	Fgf1	fibroblast growth factor 1	2.57572	0.0221807
ENSMUSG00000045314.5	78088	7111714	Taurine and hypotaurine metabolism	Sowahb	sosondowah ankyrin repeat domain family member B	2.57391	0.0169994
ENSMUSG00000030579.10	22177		beta-Alanine metabolism	Tyrobp	TYRO protein tyrosine kinase binding protein	2.57266	7.46106e-06
ENSMUSG00000071265.10						2.57265	0.0349472
ENSMUSG00000039084.8	12643		Geraniol degradation	Chad	chondroadherin	2.57241	0.00716094
ENSMUSG00000043165.7	16939		ABC transporters	Lor	loricrin	2.57007	0.0013571
ENSMUSG00000021303.13	14706		Lipopolysaccharide biosynthesis	Gng4	guanine nucleotide binding protein (G protein) gamma 4	2.56524	0.0321769
ENSMUSG00000021071.15	94090	7675948	Lipopolysaccharide biosynthesis	Trim9	tripartite motif-containing 9	2.56438	0.034666
ENSMUSG00000045967.11	241263			Gpr158	G protein-coupled receptor 158	2.55549	0.0370149
ENSMUSG00000068154.5	53626			Insm1	insulinoma-associated 1	2.55448	0.0369199
ENSMUSG00000003418.11	241230			St8sia6	ST8 alpha-N-acetyl-neuraminide alpha-28-sialyltransferase 6	2.55194	0.023524
ENSMUSG00000034532.8	50759	5084945	D-Glutamine and D-glutamate metabolism	Fbxo16	F-box protein 16	2.55076	0.00161292
ENSMUSG00000021708.17						2.54917	0.0332143
ENSMUSG00000034156.16	207777			Bzrap1	benzodiazepine receptor associated protein 1	2.54877	0.000251088
ENSMUSG00000049588.13	52570		Pyruvate metabolism	Ccdc69	coiled-coil domain containing 69	2.54827	0.0300877
ENSMUSG00000040016.16	19218	3031245	Base excision repair	Ptger3	prostaglandin E receptor 3 (subtype EP3)	2.54732	0.00497511
ENSMUSG00000058153.15	56747	5401538	Starch and sucrose metabolism	Sez6l	seizure related 6 homolog like	2.54678	0.0378249
ENSMUSG00000026712.3	17533		Pyrimidine metabolism	Mrc1	mannose receptor C type 1	2.54639	1.25156e-05
ENSMUSG00000021281.15	21928		Glyoxylate and dicarboxylate metabolism	Tnfaip2	tumor necrosis factor alpha-induced protein 2	2.54621	1.82808e-05
ENSMUSG00000063296.4	320709			Tmem117	transmembrane protein 117	2.54592	0.00523792
ENSMUSG00000046093.9	170638		Two-component system	Hpcal4	hippocalcin-like 4	2.54499	0.0372352
ENSMUSG00000021456.7	14120		Peptidoglycan biosynthesis	Fbp2	fructose bisphosphatase 2	2.54495	0.0365303
ENSMUSG00000023236.7	20394			Scg5	secretogranin V	2.5446	0.0358679
ENSMUSG00000074227.12	20733	3165469	Citrate cycle (TCA cycle)	Spint2	serine protease inhibitor Kunitz type 2	2.54458	5.20207e-07
ENSMUSG00000034422.14	547253		TCA cycle	Parp14	poly (ADP-ribose) polymerase family member 14	2.54264	0.00128785
ENSMUSG00000029269.11	56362		Purine metabolism	Sult1b1	sulfotransferase family 1B member 1	2.54165	0.027933
ENSMUSG00000035580.10	211468		Pyruvate metabolism	Kcnh8	potassium voltage-gated channel subfamily H (eag-related) member 8	2.53956	0.0147682
ENSMUSG00000047205.12	75219	6950232	RNA polymerase	Dusp18	dual specificity phosphatase 18	2.53776	1.64017e-06
ENSMUSG00000051111.15	75209			Sv2c	synaptic vesicle glycoprotein 2c	2.53749	0.0233795
ENSMUSG00000031748.16	14681	2804802	Lysine biosynthesis	Gnao1	guanine nucleotide binding protein alpha O	2.53589	0.00802719
ENSMUSG00000058135.12	14862	2626102	Aminoacyl-tRNA biosynthesis	Gstm1	glutathione S-transferase mu 1	2.53544	0.0382722
ENSMUSG00000054320.16	270091			Lrrc36	leucine rich repeat containing 36	2.53503	0.0269395
ENSMUSG00000029070.9	74761			Mxra8	matrix-remodelling associated 8	2.53327	1.27608e-08
ENSMUSG00000018927.3	20305	3116043	beta-Alanine metabolism	Ccl6	chemokine (C-C motif) ligand 6	2.53163	0.0236459
ENSMUSG00000072941.5	20657			Sod3	superoxide dismutase 3 extracellular	2.53151	0.0265905
ENSMUSG00000004892.13	12032	1071358	DNA replication	Bcan	brevican	2.53074	0.0369446
ENSMUSG00000034872.5	209047			Gipc3	GIPC PDZ domain containing family member 3	2.52937	0.0401556
ENSMUSG00000010021.13	286942			Kif19a	kinesin family member 19A	2.5287	0.000852421
ENSMUSG00000024109.18	18189	2884611	Xylene degradation	Nrxn1	neurexin I	2.52712	0.0130913
ENSMUSG00000038453.16	56013		Nucleotide excision repair	Srcin1	SRC kinase signaling inhibitor 1	2.5258	0.000160081
ENSMUSG00000055078.7	110886			Gabra5	gamma-aminobutyric acid (GABA) A receptor subunit alpha 5	2.52546	0.040409
ENSMUSG00000068697.6	59011			Myoz1	myozenin 1	2.52459	0.0405653
ENSMUSG00000038354.13	213121	10309465	Peptidoglycan biosynthesis	Ankrd35	ankyrin repeat domain 35	2.52422	0.0056072
ENSMUSG00000033768.16	18190			Nrxn2		2.52412	0.0296809
ENSMUSG00000107104.3	18190			Nrxn2	neurexin II	2.52412	0.0296809
ENSMUSG00000042622.13	17133	16998036	Sulfur metabolism	Maff	v-maf musculoaponeurotic fibrosarcoma oncogene family protein F (avian)	2.52116	2.48567e-05
ENSMUSG00000106294.1						2.51904	0.0336844
ENSMUSG00000040055.8	14623	2602787	Thiamine metabolism	Gjb6	gap junction protein beta 6	2.51674	0.0365045
ENSMUSG00000036872.16	244562			Abcc12	ATP-binding cassette sub-family C (CFTR/MRP) member 12	2.5162	0.0405262
ENSMUSG00000040253.15	229900			Gbp7	guanylate binding protein 7	2.51495	0.00383727
ENSMUSG00000035033.15	21375			Tbr1	T-box brain gene 1	2.51475	0.0410967
ENSMUSG00000033854.9	72258	6260820	RNA polymerase	Kcnk10	potassium channel subfamily K member 10	2.51413	0.0412738
ENSMUSG00000096141.2	627872		Microbial metabolism in diverse environments	Dnah7a	dynein axonemal heavy chain 7A	2.51032	0.0312177
ENSMUSG00000041797.7	217262	10601644	mRNA surveillance pathway	Abca9	ATP-binding cassette sub-family A (ABC1) member 9	2.50882	1.08244e-05
ENSMUSG00000095304.8	211623		Tryptophan metabolism	Plac9a	placenta specific 9a	2.50809	0.0419712
ENSMUSG00000033949.11	28105		Methane metabolism	Trim36	tripartite motif-containing 36	2.50682	0.0191897
ENSMUSG00000020689.4	16416	3375795	Glycosylphosphatidylinositol(GPI)-anchor biosynthesis	Itgb3	integrin beta 3	2.50647	1.7557e-08
ENSMUSG00000014602.15	16560	11725666	Nucleotide excision repair	Kif1a	kinesin family member 1A	2.50362	0.0121091
ENSMUSG00000057457.11	18675	2946877	Ubiquinone and other terpenoid-quinone biosynthesis	Phex	phosphate regulating endopeptidase homolog X-linked	2.50359	0.000189823
ENSMUSG00000040797.16	243621			Iqsec3	IQ motif and Sec7 domain 3	2.50224	0.0405262
ENSMUSG00000036395.15	244757			Glb1l2	galactosidase beta 1-like 2	2.50206	0.00052239
ENSMUSG00000051439.6	12475		Nicotinate and nicotinamide metabolism	Cd14	CD14 antigen	2.50122	0.0204209
ENSMUSG00000000318.16	17312			Clec10a	C-type lectin domain family 10 member A	2.49783	0.0424795
ENSMUSG00000029206.13	70918		Aminoacyl-tRNA biosynthesis	Nsun7	NOL1/NOP2/Sun domain family member 7	2.49753	0.00464181
ENSMUSG00000041660.8	170442		Citrate cycle (TCA cycle)	Bbox1	butyrobetaine (gamma) 2-oxoglutarate dioxygenase 1 (gamma-butyrobetaine hydroxylase)	2.49538	0.0295271
ENSMUSG00000020077.14	19073			Srgn	serglycin	2.49215	0.0057195
ENSMUSG00000060981.6	69386		Other glycan degradation	Hist1h4h	histone cluster 1 H4h	2.49155	0.043334
ENSMUSG00000033268.8	99439	101240524	Nucleotide excision repair	Duox1	dual oxidase 1	2.49152	0.0293295
ENSMUSG00000041515.9	15900	3200095	Fatty acid degradation	Irf8	interferon regulatory factor 8	2.49134	0.00190529
ENSMUSG00000027858.13	70747		Tryptophan metabolism	Tspan2	tetraspanin 2	2.49126	2.8612e-07
ENSMUSG00000033676.13	14402	2554702	Thiamine metabolism	Gabrb3	gamma-aminobutyric acid (GABA) A receptor subunit beta 3	2.49118	0.0290563
ENSMUSG00000024922.1	18426	3646981	Glycosaminoglycan degradation	Ovol1	ovo like zinc finger 1	2.49059	0.0194431
ENSMUSG00000058914.12	81799		Glycerolipid metabolism	C1qtnf3	C1q and tumor necrosis factor related protein 3	2.48976	0.0193101
ENSMUSG00000073489.5	15951		Glyoxylate and dicarboxylate metabolism	Ifi204	interferon activated gene 204	2.4888	0.0153749
ENSMUSG00000028108.15	13601		Glyoxylate and dicarboxylate metabolism	Ecm1	extracellular matrix protein 1	2.48879	0.000180121
ENSMUSG00000009580.15	69592		Inositol phosphate metabolism	Odam	odontogenic ameloblast asssociated	2.4885	0.0296809
ENSMUSG00000038280.12	14628	2602731	Biotin metabolism	Ostm1	osteopetrosis associated transmembrane protein 1	2.48643	1.59725e-05
ENSMUSG00000021301.8	94253			Hecw1	HECT C2 and WW domain containing E3 ubiquitin protein ligase 1	2.48591	0.0307315
ENSMUSG00000030214.6	66857		Two-component system	Plbd1	phospholipase B domain containing 1	2.48464	0.00443087
ENSMUSG00000109864.1	66341			Eid3	EP300 interacting inhibitor of differentiation 3	2.48428	0.0397872
ENSMUSG00000079419.4	73656		Fructose and mannose metabolism	Ms4a6c	membrane-spanning 4-domains subfamily A member 6C	2.48379	0.000620152
ENSMUSG00000027670.4	74614		One carbon pool by folate	Ocstamp	osteoclast stimulatory transmembrane protein	2.47986	0.0239345
ENSMUSG00000051951.5	497097		peptidyl-asparagine ADP-ribosylation	Xkr4	X-linked Kx blood group related 4	2.47836	0.0241333
ENSMUSG00000067780.3	94227		Arginine biosynthesis	Pi15	peptidase inhibitor 15	2.47709	0.00108374
ENSMUSG00000018776.9	56293		Glycerophospholipid metabolism	Slc35g3	solute carrier family 35 member G3	2.47677	0.0451966
ENSMUSG00000030747.5	67800		Sulfur metabolism	Dgat2	diacylglycerol O-acyltransferase 2	2.47354	1.40259e-06
ENSMUSG00000059108.4	213002			Ifitm6	interferon induced transmembrane protein 6	2.47344	0.0425291
ENSMUSG00000049044.16	56508			Rapgef4	Rap guanine nucleotide exchange factor (GEF) 4	2.47174	0.0343084
ENSMUSG00000022594.14	23936	3369976	Atrazine degradation	Lynx1	Ly6/neurotoxin 1	2.47123	0.00174142
ENSMUSG00000025044.16	20288		Glycine serine and threonine metabolism	Msr1	macrophage scavenger receptor 1	2.46977	0.00115326
ENSMUSG00000020335.13	27274			Zfp354b	zinc finger protein 354B	2.46919	0.00107636
ENSMUSG00000028841.14	194231		Other glycan degradation	Cnksr1	connector enhancer of kinase suppressor of Ras 1	2.469	0.00323696
ENSMUSG00000022096.14	15460	2743722	Glycolysis / Gluconeogenesis	Hr	hairless	2.46726	0.000171881
ENSMUSG00000091043.1	435528		Nitrogen fixation nitrogen => ammonia	Glyatl3	glycine-N-acyltransferase-like 3	2.46715	0.0466073
ENSMUSG00000072693.2						2.46637	0.0296191
ENSMUSG00000023153.9	69671	6329657	D-Glutamine and D-glutamate metabolism	Tmem52	transmembrane protein 52	2.46573	0.0321881
ENSMUSG00000026303.6	171531		Two-component system	Mlph	melanophilin	2.46247	0.00946096
ENSMUSG00000039059.11	99296	100092373	Steroid hormone biosynthesis	Hrh3	histamine receptor H3	2.46035	0.0476536
ENSMUSG00000048807.2	103710		Cysteine and methionine metabolism	Slc35e4	solute carrier family 35 member E4	2.45949	7.52314e-07
ENSMUSG00000104148.5	353234			Pcdha2	protocadherin alpha 2	2.45935	0.0300143
ENSMUSG00000034584.3	320051			Exph5	exophilin 5	2.45884	0.0193917
ENSMUSG00000018507.16	22368			Trpv2	transient receptor potential cation channel subfamily V member 2	2.45848	0.0050209
ENSMUSG00000039838.11	242773			Slc45a1	solute carrier family 45 member 1	2.45648	0.047803
ENSMUSG00000061603.7	238161			Akap6	A kinase (PRKA) anchor protein 6	2.45544	0.0119732
ENSMUSG00000026986.14	140483			Hnmt	histamine N-methyltransferase	2.45363	0.0472034
ENSMUSG00000029309.7	13602		Propanoate metabolism	Sparcl1	SPARC-like 1	2.45325	0.000292137
ENSMUSG00000034919.2	230576			Ttc22	tetratricopeptide repeat domain 22	2.45237	0.00832172
ENSMUSG00000026315.13	20725	3167519	DNA replication	Serpinb8	serine (or cysteine) peptidase inhibitor clade B member 8	2.45183	0.00114694
ENSMUSG00000031539.6	64933	6091334	Oxidative phosphorylation	Ap3m2	adaptor-related protein complex 3 mu 2 subunit	2.45168	1.33141e-06
ENSMUSG00000001901.15	192775			Kcnh6	potassium voltage-gated channel subfamily H (eag-related) member 6	2.45062	0.013606
ENSMUSG00000052087.13	51791	5169874	Carotenoid biosynthesis	Rgs14	regulator of G-protein signaling 14	2.44857	0.024048
ENSMUSG00000003541.6	15937		Amino sugar and nucleotide sugar metabolism	Ier3	immediate early response 3	2.44838	0.000140841
ENSMUSG00000022421.18	73340	6813660	Mismatch repair	Nptxr	neuronal pentraxin receptor	2.44665	0.000932331
ENSMUSG00000044060.19	231570			A830010M20Rik	RIKEN cDNA A830010M20 gene	2.44605	0.000478743
ENSMUSG00000033419.15	20616	3129887	Thiamine metabolism	Snap91	synaptosomal-associated protein 91	2.44596	0.0362033
ENSMUSG00000046442.4	320472			Ppm1e	protein phosphatase 1E (PP2C domain containing)	2.44569	0.0103764
ENSMUSG00000025020.11	20562			Slit1	slit homolog 1 (Drosophila)	2.4453	0.0386774
ENSMUSG00000001604.14	21401			Tcea3	transcription elongation factor A (SII) 3	2.44406	0.00129792
ENSMUSG00000050711.7	20254			Scg2	secretogranin II	2.44302	0.0446062
ENSMUSG00000098650.1						2.44229	0.0282662
ENSMUSG00000027377.2	228576			Mall	mal T cell differentiation protein-like	2.44153	4.13587e-06
ENSMUSG00000030484.5	76942	7060567	Homologous recombination	Lypd5	Ly6/Plaur domain containing 5	2.44103	0.0317895
ENSMUSG00000022508.5	12053	1076381	Arginine biosynthesis	Bcl6	B cell leukemia/lymphoma 6	2.44075	0.000356003
ENSMUSG00000050050.17	320696			Ccdc158	coiled-coil domain containing 158	2.43542	0.0147197
ENSMUSG00000020319.9	216560		Pentose phosphate pathway	Wdpcp	WD repeat containing planar cell polarity effector	2.43493	0.000493918
ENSMUSG00000024621.15	12978			Csf1r	colony stimulating factor 1 receptor	2.43452	1.70471e-18
ENSMUSG00000038286.10	68021		Citrate cycle (TCA cycle)	Bphl	biphenyl hydrolase-like (serine hydrolase breast epithelial mucin-associated antigen)	2.43131	5.31573e-06
ENSMUSG00000039217.13	16173			Il18	interleukin 18	2.43005	0.0207372
ENSMUSG00000038884.14	319278			A230050P20Rik	RIKEN cDNA A230050P20 gene	2.42991	0.000145043
ENSMUSG00000036136.8	104943		Streptomycin biosynthesis	Fam110c	family with sequence similarity 110 member C	2.42923	0.0232308
ENSMUSG00000024140.9	13819		Nitrotoluene degradation	Epas1	endothelial PAS domain protein 1	2.428	3.12366e-10
ENSMUSG00000075605.3	69462		Purine metabolism	Slurp2	secreted Ly6/Plaur domain containing 2	2.42775	0.0344817
ENSMUSG00000027457.15	241727			Snph	syntaphilin	2.42667	0.0408822
ENSMUSG00000041287.5	20670	3167523	Lysine biosynthesis	Sox15	SRY (sex determining region Y)-box 15	2.42413	0.0492703
ENSMUSG00000042873.11	269788			Lhfpl4	lipoma HMGIC fusion partner-like protein 4	2.424	0.0383053
ENSMUSG00000039745.8	53415		Steroid biosynthesis	Htatip2	HIV-1 Tat interactive protein 2	2.42157	0.00119185
ENSMUSG00000027463.14	69698		Lipoic acid metabolism	Slc52a3	solute carrier protein family 52 member 3	2.42124	0.0107757
ENSMUSG00000061815.11	435626		Proline biosynthesis glutamate => proline	Rufy4	RUN and FYVE domain containing 4	2.42086	0.0139337
ENSMUSG00000091996.8	408059			BC049352	cDNA sequence BC049352	2.41995	0.0400461
ENSMUSG00000032549.7	270192			Rab6b	RAB6B member RAS oncogene family	2.41833	0.018971
ENSMUSG00000020218.11	24117		Tyrosine metabolism	Wif1	Wnt inhibitory factor 1	2.4178	0.00270176
ENSMUSG00000032561.15	56318		Lipoic acid metabolism	Acpp	acid phosphatase prostate	2.41648	0.00129792
ENSMUSG00000047735.14	209086			Samd9l	sterile alpha motif domain containing 9-like	2.41645	8.74551e-05
ENSMUSG00000050751.14	209966			Pgbd5	piggyBac transposable element derived 5	2.41607	0.0278581
ENSMUSG00000015085.8	12496	1213743	Biosynthesis of type II polyketide backbone	Entpd2	ectonucleoside triphosphate diphosphohydrolase 2	2.41571	0.0472502
ENSMUSG00000026489.13	67426	6218209	Nucleotide excision repair	Coq8a	coenzyme Q8A	2.41148	0.000130305
ENSMUSG00000026672.11	71648			Optn	optineurin	2.41076	0.000707596
ENSMUSG00000034459.8	15957		Methane metabolism	Ifit1	interferon-induced protein with tetratricopeptide repeats 1	2.41056	0.0302512
ENSMUSG00000032554.15	22041	3235624	Two-component system	Trf	transferrin	2.41025	5.34287e-05
ENSMUSG00000025492.6	66141	6117807	Flagellar assembly	Ifitm3	interferon induced transmembrane protein 3	2.40972	3.89979e-05
ENSMUSG00000103310.1	192164			Pcdha12	protocadherin alpha 12	2.40936	0.042389
ENSMUSG00000020599.13	19739			Rgs9	regulator of G-protein signaling 9	2.40821	0.000526209
ENSMUSG00000021250.13	14281	2553350	Lysine biosynthesis	Fos	FBJ osteosarcoma oncogene	2.40684	0.000963109
ENSMUSG00000052852.8	52250		Nitrotoluene degradation	Reep1	receptor accessory protein 1	2.40494	0.026084
ENSMUSG00000032925.16	223272			Itgbl1	integrin beta-like 1	2.40471	0.00641346
ENSMUSG00000036111.8	109594			Lmo1	LIM domain only 1	2.40395	0.000312696
ENSMUSG00000044811.13	140497			Cd300c2	CD300C molecule 2	2.40392	0.0214339
ENSMUSG00000021866.15	11744		Glycine serine and threonine metabolism	Anxa11	annexin A11	2.39989	2.96469e-07
ENSMUSG00000087150.7						2.39988	0.000729311
ENSMUSG00000028270.12	14469	24949252	Tryptophan metabolism	Gbp2	guanylate binding protein 2	2.39987	0.036536
ENSMUSG00000037126.15	73728		Riboflavin metabolism	Psd	pleckstrin and Sec7 domain containing	2.39874	0.03785
ENSMUSG00000060240.12	57754	5552436	Amino sugar and nucleotide sugar metabolism	Cend1	cell cycle exit and neuronal differentiation 1	2.39838	0.0480633
ENSMUSG00000001123.15	16859			Lgals9	lectin galactose binding soluble 9	2.39272	3.94853e-06
ENSMUSG00000033863.1	16601		Novobiocin biosynthesis	Klf9	Kruppel-like factor 9	2.39182	6.54402e-06
ENSMUSG00000028803.18	74552		Fructose and mannose metabolism	Nipal3	NIPA-like domain containing 3	2.39118	4.5726e-07
ENSMUSG00000064325.4	15245	2687104	Biosynthesis of unsaturated fatty acids	Hhip	Hedgehog-interacting protein	2.3902	0.00013601
ENSMUSG00000021803.9	170677	6140140	Penicillin and cephalosporin biosynthesis	Cdhr1	cadherin-related family member 1	2.38953	0.0127404
ENSMUSG00000038167.6	213522		Pyrimidine metabolism	Plekhg6	pleckstrin homology domain containing family G (with RhoGef domain) member 6	2.38899	0.0133906
ENSMUSG00000072812.4						2.38868	0.00648148
ENSMUSG00000028862.6	53608	5206896	Ribosome	Map3k6	mitogen-activated protein kinase kinase kinase 6	2.38829	0.00525162
ENSMUSG00000009545.14	16535		Folate biosynthesis	Kcnq1	potassium voltage-gated channel subfamily Q member 1	2.38534	0.0131175
ENSMUSG00000021730.8	15165	2687247	Galactose metabolism	Hcn1	hyperpolarization-activated cyclic nucleotide-gated K+ 1	2.38509	0.0357084
ENSMUSG00000033207.6	71738		Arachidonic acid metabolism	Mamdc2	MAM domain containing 2	2.385	0.0217118
ENSMUSG00000041842.15	229474			Fhdc1	FH2 domain containing 1	2.38425	0.000385996
ENSMUSG00000041144.10	227058			Dnah7b	dynein axonemal heavy chain 7B	2.38389	0.0082005
ENSMUSG00000027843.13	19260		Tryptophan metabolism	Ptpn22	protein tyrosine phosphatase non-receptor type 22 (lymphoid)	2.38297	0.0283062
ENSMUSG00000073568.1	381142		Cytochrome c oxidase prokaryotes	Arl14epl	ADP-ribosylation factor-like 14 effector protein-like	2.38226	0.0497833
ENSMUSG00000053550.13	232813			Shisa7	shisa family member 7	2.38122	0.0210458
ENSMUSG00000037348.15	71904		Fructose and mannose metabolism	Paqr7	progestin and adipoQ receptor family member VII	2.38041	4.76203e-06
ENSMUSG00000067219.9	70701		Nitrogen metabolism	Nipal1	NIPA-like domain containing 1	2.37655	0.00692327
ENSMUSG00000027698.14	320024			Nceh1	neutral cholesterol ester hydrolase 1	2.37587	3.64365e-05
ENSMUSG00000041479.13	319508			Syt15	synaptotagmin XV	2.37543	0.011815
ENSMUSG00000018774.13	12514	1207615	Pentose and glucuronate interconversions	Cd68	CD68 antigen	2.37475	0.000339102
ENSMUSG00000029718.14	18542	2940556	Vitamin B6 metabolism	Pcolce	procollagen C-endopeptidase enhancer protein	2.36903	0.000137755
ENSMUSG00000031910.14	15118			Has3	hyaluronan synthase 3	2.36777	5.33769e-05
ENSMUSG00000032482.9	29873	3843235	D-Alanine metabolism	Cspg5	chondroitin sulfate proteoglycan 5	2.36759	0.0495516
ENSMUSG00000040706.4	75986		Valine leucine and isoleucine degradation	Agmat	agmatine ureohydrolase (agmatinase)	2.3668	0.0471081
ENSMUSG00000026547.15	21346		Phosphonate and phosphinate metabolism	Tagln2	transgelin 2	2.36661	3.83122e-09
ENSMUSG00000036687.13	231832			Tmem184a	transmembrane protein 184a	2.36644	0.0102355
ENSMUSG00000032591.15	15235	2688706	Folate biosynthesis	Mst1	macrophage stimulating 1 (hepatocyte growth factor-like)	2.36593	0.041539
ENSMUSG00000028150.14	19885	3091374	Pentose phosphate pathway	Rorc	RAR-related orphan receptor gamma	2.36464	0.00832008
ENSMUSG00000024905.15	17771	2861677	Sulfur metabolism	Mtl5	metallothionein-like 5 testis-specific (tesmin)	2.36353	0.0432706
ENSMUSG00000035394.11	74453		Starch and sucrose metabolism	Cfap53	cilia and flagella associated protein 53	2.36179	0.011132
ENSMUSG00000071714.5	12984	1090299	Pantothenate and CoA biosynthesis	Csf2rb2	colony stimulating factor 2 receptor beta 2 low-affinity (granulocyte-macrophage)	2.36054	0.0102637
ENSMUSG00000071562.5	20861	3192100	Polyketide sugar unit biosynthesis	Stfa1	stefin A1	2.35934	0.0349472
ENSMUSG00000043832.13	73149			Clec4a3	C-type lectin domain family 4 member a3	2.35849	0.0352419
ENSMUSG00000054072.11	60440		Valine leucine and isoleucine biosynthesis	Iigp1	interferon inducible GTPase 1	2.3583	0.0437434
ENSMUSG00000032908.9	433323			Sgpp2	sphingosine-1-phosphate phosphotase 2	2.35603	0.0167299
ENSMUSG00000054580.14	18779	2959233	Lysine biosynthesis	Pla2r1	phospholipase A2 receptor 1	2.35564	0.0230805
ENSMUSG00000067279.2	53412			Ppp1r3c	protein phosphatase 1 regulatory (inhibitor) subunit 3C	2.35419	0.000106513
ENSMUSG00000024479.2	105853			Mal2	mal T cell differentiation protein 2	2.35145	0.0375713
ENSMUSG00000041548.4	80888	7285613	Vitamin B6 metabolism	Hspb8	heat shock protein 8	2.34918	0.000152121
ENSMUSG00000048200.12	213573		Methane metabolism	Cracr2b	calcium release activated channel regulator 2B	2.34748	0.00276655
ENSMUSG00000010080.15	71889		Ribosome	Epn3	epsin 3	2.34736	0.0099958
ENSMUSG00000034292.13	74019		Toluene degradation	Traf3ip1	TRAF3 interacting protein 1	2.34578	0.000553771
ENSMUSG00000031997.9	22068			Trpc6	transient receptor potential cation channel subfamily C member 6	2.3446	0.0497144
ENSMUSG00000022265.6	11732	1066913	Galactose metabolism	Ank	progressive ankylosis	2.34318	1.88269e-08
ENSMUSG00000036745.15	70892	6449239	Base excision repair	Ttll7	tubulin tyrosine ligase-like family member 7	2.34239	6.33541e-05
ENSMUSG00000041771.13	238384			Slc24a4	solute carrier family 24 (sodium/potassium/calcium exchanger) member 4	2.34213	0.045356
ENSMUSG00000032010.15	53376	5217162	One carbon pool by folate	Usp2	ubiquitin specific peptidase 2	2.33974	4.798e-06
ENSMUSG00000024897.8	319924			Apba1	amyloid beta (A4) precursor protein binding family A member 1	2.33965	0.0345694
ENSMUSG00000024697.3	14675		Glycine serine and threonine metabolism	Gna14	guanine nucleotide binding protein alpha 14	2.33935	0.00865611
ENSMUSG00000057286.6	20446		Riboflavin metabolism	St6galnac2	ST6 (alpha-N-acetyl-neuraminyl-23-beta-galactosyl-13)-N-acetylgalactosaminide alpha-26-sialyltransferase 2	2.33786	0.00288358
ENSMUSG00000026227.11	72792	6792262	Vitamin B6 metabolism	2810459M11Rik	RIKEN cDNA 2810459M11 gene	2.33566	0.0475517
ENSMUSG00000040724.5	16490	11724176	Taurine and hypotaurine metabolism	Kcna2	potassium voltage-gated channel shaker-related subfamily member 2	2.33457	0.0106661
ENSMUSG00000001020.8	20198		Starch and sucrose metabolism	S100a4	S100 calcium binding protein A4	2.33413	0.000598272
ENSMUSG00000057596.13	209387			Trim30d	tripartite motif-containing 30D	2.33379	0.0476536
ENSMUSG00000016024.9	16803	2781163	Peptidoglycan biosynthesis	Lbp	lipopolysaccharide binding protein	2.33209	0.00159366
ENSMUSG00000030470.15	13009	1094201	Fatty acid degradation	Csrp3	cysteine and glycine-rich protein 3	2.33101	0.0372557
ENSMUSG00000026070.15	16182		Pentose and glucuronate interconversions	Il18r1	interleukin 18 receptor 1	2.32985	0.043644
ENSMUSG00000028159.14	26377		One carbon pool by folate	Dapp1	dual adaptor for phosphotyrosine and 3-phosphoinositides 1	2.3287	0.00719095
ENSMUSG00000017754.13	18830		Glycolysis / Gluconeogenesis	Pltp	phospholipid transfer protein	2.32671	7.22511e-06
ENSMUSG00000020212.13	17245	2845396	Glutathione metabolism	Mdm1	transformed mouse 3T3 cell double minute 1	2.32577	0.000571282
ENSMUSG00000042216.13	52850		Citrate cycle (TCA cycle)	Sgsm1	small G protein signaling modulator 1	2.32481	7.30963e-05
ENSMUSG00000005917.15	18423	3703892	Other types of O-glycan biosynthesis	Otx1	orthodenticle homeobox 1	2.32375	0.0277939
ENSMUSG00000045165.6	101602	8022716	Fatty acid biosynthesis	AI467606	expressed sequence AI467606	2.32325	0.00667543
ENSMUSG00000006342.14	71733		Lipopolysaccharide biosynthesis	Susd2	sushi domain containing 2	2.32257	0.01364
ENSMUSG00000042759.12	171504		Starch and sucrose metabolism	Apobr	apolipoprotein B receptor	2.32137	0.0177707
ENSMUSG00000075296.4	621603		Sec (secretion) system	Aldh3b2	aldehyde dehydrogenase 3 family member B2	2.32031	0.00760238
ENSMUSG00000037490.5	353169			Slc2a12	solute carrier family 2 (facilitated glucose transporter) member 12	2.31704	0.000106165
ENSMUSG00000036564.17	234593			Ndrg4	N-myc downstream regulated gene 4	2.31672	0.0265905
ENSMUSG00000050982.12	245282			Apol10a	apolipoprotein L 10A	2.31644	0.0422188
ENSMUSG00000032380.8	13143			Dapk2	death-associated protein kinase 2	2.31477	0.0200694
ENSMUSG00000016496.7	60533	5687006	Selenocompound metabolism	Cd274	CD274 antigen	2.31472	0.0390423
ENSMUSG00000031442.20	17207	2807913	Mismatch repair	Mcf2l	mcf.2 transforming sequence-like	2.31373	3.05516e-05
ENSMUSG00000079592.9	235312			C1qtnf5	C1q and tumor necrosis factor related protein 5	2.31079	0.00396716
ENSMUSG00000030247.9	16523	11725188	C5-Branched dibasic acid metabolism	Kcnj8	potassium inwardly-rectifying channel subfamily J member 8	2.30987	0.000110797
ENSMUSG00000022587.14	17069	16998207	Pyrimidine metabolism	Ly6e	lymphocyte antigen 6 complex locus E	2.30822	5.15144e-08
ENSMUSG00000006651.8	11803		Two-component system	Aplp1	amyloid beta (A4) precursor-like protein 1	2.30792	0.00515845
ENSMUSG00000067889.4	20743	3165623	Purine metabolism	Sptbn2	spectrin beta non-erythrocytic 2	2.30741	0.00487492
ENSMUSG00000028348.7	68016	6295176	Base excision repair	Murc	muscle-related coiled-coil protein	2.30623	0.0480166
ENSMUSG00000023806.9	100037282			Rsph3b	radial spoke 3B homolog (Chlamydomonas)	2.30491	3.59794e-06
ENSMUSG00000002985.16	11816	1192404	Pentose phosphate pathway	Apoe	apolipoprotein E	2.30407	6.37903e-05
ENSMUSG00000074647.3	71405	6231596	Biotin metabolism	Fam83c	family with sequence similarity 83 member C	2.30277	0.0345249
ENSMUSG00000026676.7	74186		Glycerolipid metabolism	Ccdc3	coiled-coil domain containing 3	2.30264	0.00161292
ENSMUSG00000074657.4	16572		Synthesis and degradation of ketone bodies	Kif5a	kinesin family member 5A	2.30217	0.0389339
ENSMUSG00000000958.9	20540	3415602	Protein export	Slc7a7	solute carrier family 7 (cationic amino acid transporter y+ system) member 7	2.30157	0.000100504
ENSMUSG00000019312.10	14786	2626095	Purine metabolism	Grb7	growth factor receptor bound protein 7	2.2982	0.00935624
ENSMUSG00000063446.4	272031			Plppr1	phospholipid phosphatase related 1	2.29726	0.0402496
ENSMUSG00000060519.11	30935		Nicotinate and nicotinamide metabolism	Tor3a	torsin family 3 member A	2.29656	0.000708268
ENSMUSG00000024180.13	60455		Streptomycin biosynthesis	Tmem8	transmembrane protein 8 (five membrane-spanning domains)	2.29307	0.00640311
ENSMUSG00000040747.9	12508	1216098	Mismatch repair	Cd53	CD53 antigen	2.29209	0.000932516
ENSMUSG00000035283.4	11554		Glycine serine and threonine metabolism	Adrb1	adrenergic receptor beta 1	2.29129	0.00836403
ENSMUSG00000009772.15	74137		Fatty acid biosynthesis	Nuak2	NUAK family SNF1-like kinase 2	2.28826	0.0420127
ENSMUSG00000015354.8	76477	7039123	Homologous recombination	Pcolce2	procollagen C-endopeptidase enhancer 2	2.28758	0.0129646
ENSMUSG00000046694.6	100342	8627398	Alanine aspartate and glutamate metabolism	Fam46b	family with sequence similarity 46 member B	2.28757	0.0287733
ENSMUSG00000052085.6	76088		Arginine and proline metabolism	Dock8	dedicator of cytokinesis 8	2.28704	0.00115947
ENSMUSG00000051427.14	216516			Ccdc157	coiled-coil domain containing 157	2.28532	8.64609e-05
ENSMUSG00000078490.9	544678		urea cycle	Cfap74	cilia and flagella associated protein 74	2.28531	0.00632926
ENSMUSG00000012126.16	67586			Ubxn11	UBX domain protein 11	2.2825	0.00844648
ENSMUSG00000021876.14	58809		Two-component system	Rnase4	ribonuclease RNase A family 4	2.27995	2.1065e-07
ENSMUSG00000031075.18	101772	8009402	Base excision repair	Ano1	anoctamin 1 calcium activated chloride channel	2.27883	0.00268241
ENSMUSG00000033717.5	11551		Pyrimidine metabolism	Adra2a	adrenergic receptor alpha 2a	2.27824	0.00676439
ENSMUSG00000074215.2						2.27659	0.00473287
ENSMUSG00000028088.14	14263	2553355	Fructose and mannose metabolism	Fmo5	flavin containing monooxygenase 5	2.27633	0.0198152
ENSMUSG00000020424.3	71962		Aminoacyl-tRNA biosynthesis	Gatsl3	GATS protein-like 3	2.27512	0.0024794
ENSMUSG00000020057.2	71712		Histidine metabolism	Dram1	DNA-damage regulated autophagy modulator 1	2.27493	0.0015095
ENSMUSG00000036181.2	50708	25044660	Ribosome	Hist1h1c	histone cluster 1 H1c	2.27342	0.000112985
ENSMUSG00000045382.6	12767	1086357	Chlorocyclohexane and chlorobenzene degradation	Cxcr4	chemokine (C-X-C motif) receptor 4	2.27289	0.000870868
ENSMUSG00000037709.13	58909	5616195	Fatty acid biosynthesis	Fam13a	family with sequence similarity 13 member A	2.27094	2.86279e-09
ENSMUSG00000019577.6	27273	3710366	Xylene degradation	Pdk4	pyruvate dehydrogenase kinase isoenzyme 4	2.2701	0.0176072
ENSMUSG00000019929.15	13179		Riboflavin metabolism	Dcn	decorin	2.27005	0.00454516
ENSMUSG00000054484.14	96957			Tmem62	transmembrane protein 62	2.2688	0.0408348
ENSMUSG00000066687.5	235320			Zbtb16	zinc finger and BTB domain containing 16	2.26562	0.0230713
ENSMUSG00000001672.14	73608			Marveld3	MARVEL (membrane-associating) domain containing 3	2.26507	0.0200163
ENSMUSG00000029055.17	269615			Plch2	phospholipase C eta 2	2.26354	0.00268825
ENSMUSG00000082361.6	12223	1202174	Protein export	Btc	betacellulin epidermal growth factor family member	2.26311	0.0391999
ENSMUSG00000040714.14	232943			Klc3	kinesin light chain 3	2.26293	0.0159296
ENSMUSG00000030000.10	11519		Lipoic acid metabolism	Add2	adducin 2 (beta)	2.26291	0.0165466
ENSMUSG00000043003.13	242505			Rasef	RAS and EF hand domain containing	2.2624	0.0123871
ENSMUSG00000022438.6	170736	100169306	Riboflavin metabolism	Parvb	parvin beta	2.26144	3.0979e-08
ENSMUSG00000071324.11	213402		Nitrogen metabolism	Armc2	armadillo repeat containing 2	2.25998	0.00941949
ENSMUSG00000053559.12	207818			Smagp	small cell adhesion glycoprotein	2.25744	0.00211692
ENSMUSG00000022747.16	54613			St3gal6	ST3 beta-galactoside alpha-23-sialyltransferase 6	2.25688	1.69975e-05
ENSMUSG00000022679.13	93734			Mpv17l	Mpv17 transgene kidney disease mutant-like	2.2563	0.00334624
ENSMUSG00000021678.8	14063	1726754	RNA polymerase	F2rl1	coagulation factor II (thrombin) receptor-like 1	2.2552	0.0017337
ENSMUSG00000027452.11	68738	6248990	Pentose and glucuronate interconversions	Acss1	acyl-CoA synthetase short-chain family member 1	2.25229	4.52859e-05
ENSMUSG00000021219.16	50779		Chloroalkane and chloroalkene degradation	Rgs6	regulator of G-protein signaling 6	2.25214	0.00133363
ENSMUSG00000043415.5	71198		Other glycan degradation	Otud1	OTU domain containing 1	2.25066	0.000130959
ENSMUSG00000038605.11	229011			Samd10	sterile alpha motif domain containing 10	2.25015	0.0175803
ENSMUSG00000040536.15	69352			Necab1	N-terminal EF-hand calcium binding protein 1	2.24794	0.0446724
ENSMUSG00000019796.12	237253			Lrp11	low density lipoprotein receptor-related protein 11	2.24403	0.0297647
ENSMUSG00000029664.10	21789	3230512	Aminoacyl-tRNA biosynthesis	Tfpi2	tissue factor pathway inhibitor 2	2.24162	0.0405786
ENSMUSG00000032011.5	21838			Thy1	thymus cell antigen 1 theta	2.24088	0.00265447
ENSMUSG00000007682.5	13371	24945108	Glycerophospholipid metabolism	Dio2	deiodinase iodothyronine type II	2.24044	0.0225478
ENSMUSG00000030148.15	26888		Streptomycin biosynthesis	Clec4a2	C-type lectin domain family 4 member a2	2.23939	0.0084894
ENSMUSG00000004655.5	11826			Aqp1	aquaporin 1	2.23751	8.24814e-05
ENSMUSG00000046223.10	18793		Starch and sucrose metabolism	Plaur	plasminogen activator urokinase receptor	2.2351	0.0216899
ENSMUSG00000020462.14	216618		Lipoic acid metabolism	Cfap36	cilia and flagella associated protein 36	2.23493	2.50778e-11
ENSMUSG00000101389.1	666907		Nitrate/nitrite transport system	Ms4a4a	membrane-spanning 4-domains subfamily A member 4A	2.23473	0.0396174
ENSMUSG00000010651.4	235674			Acaa1b	acetyl-Coenzyme A acyltransferase 1B	2.23405	0.0319734
ENSMUSG00000019852.7	215821	12243306	Glycerophospholipid metabolism	Arfgef3	ARFGEF family member 3	2.2331	0.0131773
ENSMUSG00000017723.11	67701			Wfdc2	WAP four-disulfide core domain 2	2.23077	2.8459e-06
ENSMUSG00000057969.15	20347		Lipoic acid metabolism	Sema3b	sema domain immunoglobulin domain (Ig) short basic domain secreted (semaphorin) 3B	2.23043	0.0294986
ENSMUSG00000020811.16	216881		Glycine serine and threonine metabolism	Wscd1	WSC domain containing 1	2.23032	0.0329494
ENSMUSG00000029561.17	23962	3370623	Mismatch repair	Oasl2	2'-5' oligoadenylate synthetase-like 2	2.22985	0.0315468
ENSMUSG00000032177.17	18577		Galactose metabolism	Pde4a	phosphodiesterase 4A cAMP specific	2.22943	1.91771e-06
ENSMUSG00000028128.13	14066	1727341	Base excision repair	F3	coagulation factor III	2.22917	0.0236323
ENSMUSG00000045257.9	378462		beta-Oxidation acyl-CoA synthesis	Morn2	MORN repeat containing 2	2.22858	0.00160738
ENSMUSG00000027506.15	21985			Tpd52	tumor protein D52	2.22794	3.54501e-10
ENSMUSG00000056476.13	329650			Med12l	mediator complex subunit 12-like	2.22667	0.000797956
ENSMUSG00000024338.14	16913	3124874	One carbon pool by folate	Psmb8	proteasome (prosome macropain) subunit beta type 8 (large multifunctional peptidase 7)	2.22522	0.0206146
ENSMUSG00000040276.14	23969		Fructose and mannose metabolism	Pacsin1	protein kinase C and casein kinase substrate in neurons 1	2.22461	0.00646871
ENSMUSG00000029291.11	52822	5187865	Pantothenate and CoA biosynthesis	Rufy3	RUN and FYVE domain containing 3	2.22396	0.0223287
ENSMUSG00000007987.12	67286			Ift22	intraflagellar transport 22	2.223	0.00022458
ENSMUSG00000031155.15	18715		Arachidonic acid metabolism	Pim2	proviral integration site 2	2.22161	0.00039763
ENSMUSG00000034563.16	72278		Purine metabolism	Ccpg1	cell cycle progression 1	2.21973	2.18428e-16
ENSMUSG00000036752.4	227613			Tubb4b	tubulin beta 4B class IVB	2.21962	3.97718e-05
ENSMUSG00000056737.14	12332			Capg	capping protein (actin filament) gelsolin-like	2.2153	1.70496e-05
ENSMUSG00000059555.6	227612			Tor4a	torsin family 4 member A	2.213	0.00271837
ENSMUSG00000039997.16	102641031			LOC102641031	pyrin domain-containing protein 3	2.21243	0.0349472
ENSMUSG00000037617.11	26942	3703038	Galactose metabolism	Spag1	sperm associated antigen 1	2.21224	0.00159426
ENSMUSG00000015342.6	22439		Biosynthesis of unsaturated fatty acids	Xk	X-linked Kx blood group	2.21107	0.000171881
ENSMUSG00000006143.12	69665	6330696	Phenylalanine metabolism	Upk3bl	uroplakin 3B-like	2.21084	0.0156543
ENSMUSG00000040447.15	216892	10369855	beta-Alanine metabolism	Spns2	spinster homolog 2	2.2075	2.04355e-07
ENSMUSG00000041577.5	116847	6094902	RNA degradation	Prelp	proline arginine-rich end leucine-rich repeat	2.20735	0.0395819
ENSMUSG00000031347.12	26370			Cetn2	centrin 2	2.20721	2.24277e-06
ENSMUSG00000039145.16	227541			Camk1d	calcium/calmodulin-dependent protein kinase ID	2.20675	1.09607e-05
ENSMUSG00000004558.14	29811	3799582	Biosynthesis of unsaturated fatty acids	Ndrg2	N-myc downstream regulated gene 2	2.20635	1.02741e-12
ENSMUSG00000006731.9	14421		Ribosome	B4galnt1	beta-14-N-acetyl-galactosaminyl transferase 1	2.20544	0.0100625
ENSMUSG00000049130.6	12273			C5ar1	complement component 5a receptor 1	2.20532	0.0156543
ENSMUSG00000001131.11	21857			Timp1	tissue inhibitor of metalloproteinase 1	2.20422	0.016967
ENSMUSG00000019866.14	11630			Aim1	absent in melanoma 1	2.20382	0.00249036
ENSMUSG00000054404.13	327978			Slfn5	schlafen 5	2.20365	2.78799e-05
ENSMUSG00000006538.11	16147	2766944	Biotin metabolism	Ihh	Indian hedgehog	2.20198	0.0233116
ENSMUSG00000042793.13	329252			Lgr6	leucine-rich repeat-containing G protein-coupled receptor 6	2.20134	5.41761e-05
ENSMUSG00000030630.16	14085		Arginine biosynthesis	Fah	fumarylacetoacetate hydrolase	2.20085	0.00723629
ENSMUSG00000049493.13	102502	18109406	Monoterpenoid biosynthesis	Pls1	plastin 1 (I-isoform)	2.19991	0.0108943
ENSMUSG00000037419.9	71946			Endod1	endonuclease domain containing 1	2.19951	6.12645e-07
ENSMUSG00000033276.18	269209			Stk36	serine/threonine kinase 36	2.19933	0.0107009
ENSMUSG00000057069.6	67475			Ero1lb	ERO1-like beta (S. cerevisiae)	2.19775	0.00011165
ENSMUSG00000023885.8	21826			Thbs2	thrombospondin 2	2.19202	1.51455e-07
ENSMUSG00000018830.8	17880		Two-component system	Myh11	myosin heavy polypeptide 11 smooth muscle	2.1917	0.00118633
ENSMUSG00000026094.14	98267		C5-Branched dibasic acid metabolism	Stk17b	serine/threonine kinase 17b (apoptosis-inducing)	2.19131	1.8112e-06
ENSMUSG00000003949.16	217082		beta-Alanine metabolism	Hlf	hepatic leukemia factor	2.18645	8.51837e-05
ENSMUSG00000006435.15	18011		Fatty acid degradation	Neurl1a	neuralized E3 ubiquitin protein ligase 1A	2.18487	5.67266e-06
ENSMUSG00000022701.17	212153		Cyanoamino acid metabolism	Ccdc191	coiled-coil domain containing 191	2.18088	0.00776951
ENSMUSG00000041035.8	226162			Dpcd	deleted in primary ciliary dyskinesia	2.18029	4.10431e-05
ENSMUSG00000024084.7	70536		Aminoacyl-tRNA biosynthesis	Qpct	glutaminyl-peptide cyclotransferase (glutaminyl cyclase)	2.17987	0.0122815
ENSMUSG00000038642.10	13040	1094372	Tryptophan metabolism	Ctss	cathepsin S	2.17714	0.000169182
ENSMUSG00000031906.9	58994	5623006	Oxidative phosphorylation	Smpd3	sphingomyelin phosphodiesterase 3 neutral	2.17567	0.0173553
ENSMUSG00000031995.9	19143			St14	suppression of tumorigenicity 14 (colon carcinoma)	2.17451	0.00279798
ENSMUSG00000029675.12	13717	2667636	Pantothenate and CoA biosynthesis	Eln	elastin	2.17387	5.86898e-05
ENSMUSG00000042228.14	17096			Lyn	LYN proto-oncogene Src family tyrosine kinase	2.17037	1.36766e-07
ENSMUSG00000030701.17	27276			Plekhb1	pleckstrin homology domain containing family B (evectins) member 1	2.16738	0.0189867
ENSMUSG00000036918.15	225049			Ttc7	tetratricopeptide repeat domain 7	2.16398	0.00758459
ENSMUSG00000004319.15	12725	1080873	DNA replication	Clcn3	chloride channel voltage-sensitive 3	2.16386	0.000555925
ENSMUSG00000100862.1						2.16005	0.00832172
ENSMUSG00000041782.14	16763	2796692	Base excision repair	Lad1	ladinin	2.16001	0.00299901
ENSMUSG00000021270.13	15519	2742973	Vitamin B6 metabolism	Hsp90aa1	heat shock protein 90 alpha (cytosolic) class A member 1	2.15838	9.4681e-22
ENSMUSG00000021703.8	218442		Cysteine and methionine metabolism	Serinc5	serine incorporator 5	2.15698	2.00843e-11
ENSMUSG00000022099.16	13829	1668109	Thiamine metabolism	Dmtn	dematin actin binding protein	2.15662	0.0256005
ENSMUSG00000027329.9	70997		Glycine serine and threonine metabolism	Spef1	sperm flagellar 1	2.15506	1.1696e-05
ENSMUSG00000042842.10	20708	3167236	Biotin metabolism	Serpinb6b	serine (or cysteine) peptidase inhibitor clade B member 6b	2.15404	0.00397773
ENSMUSG00000030739.18	71960		Nitrogen metabolism	Myh14	myosin heavy polypeptide 14	2.15232	0.0410325
ENSMUSG00000049103.14	12772	1089172	beta-Alanine metabolism	Ccr2	chemokine (C-C motif) receptor 2	2.15118	0.00615679
ENSMUSG00000042581.14	210417			Thsd7b	thrombospondin type I domain containing 7B	2.15032	0.0225306
ENSMUSG00000005672.12	16590		Lysine biosynthesis	Kit	kit oncogene	2.14585	0.000220984
ENSMUSG00000054889.9	109620			Dsp	desmoplakin	2.14128	0.00231115
ENSMUSG00000027238.17	228564			Frmd5	FERM domain containing 5	2.13956	0.027956
ENSMUSG00000015340.10	13058	1094205	Glycerolipid metabolism	Cybb	cytochrome b-245 beta polypeptide	2.13955	0.00157904
ENSMUSG00000058715.11	14127			Fcer1g	Fc receptor IgE high affinity I gamma polypeptide	2.13806	0.000368377
ENSMUSG00000000320.10	11684	1183854	C5-Branched dibasic acid metabolism	Alox12	arachidonate 12-lipoxygenase	2.13592	0.0409307
ENSMUSG00000025584.17	18584	2942523	Oxidative phosphorylation	Pde8a	phosphodiesterase 8A	2.13479	1.6617e-06
ENSMUSG00000037979.13	215707	10464078	Flagellar assembly	Ccdc92	coiled-coil domain containing 92	2.13448	0.00919954
ENSMUSG00000028518.8	108079			Prkaa2	protein kinase AMP-activated alpha 2 catalytic subunit	2.13413	0.0168383
ENSMUSG00000041609.16	75665			Ccdc64	coiled-coil domain containing 64	2.13335	0.00826889
ENSMUSG00000026167.14	22409			Wnt10a	wingless-type MMTV integration site family member 10A	2.13295	0.0181897
ENSMUSG00000020950.10	15228	2688215	Thiamine metabolism	Foxg1	forkhead box G1	2.13072	0.0271413
ENSMUSG00000045725.5	78004		Glycine serine and threonine metabolism	Prr15	proline rich 15	2.12982	0.0444567
ENSMUSG00000032718.4	67729		Steroid biosynthesis	Mansc1	MANSC domain containing 1	2.12841	0.0196088
ENSMUSG00000035473.10	319625			Galm	galactose mutarotase	2.12687	0.0203027
ENSMUSG00000050821.13	78408		Pyruvate metabolism	Fam131a	family with sequence similarity 131 member A	2.12647	1.414e-05
ENSMUSG00000031375.17	12111	1074076	Riboflavin metabolism	Bgn	biglycan	2.12278	3.02052e-09
ENSMUSG00000033060.15	380928		Putative sorbitol/mannitol transport system	Lmo7	LIM domain only 7	2.12106	0.012773
ENSMUSG00000054509.7	328417			Parp4	poly (ADP-ribose) polymerase family member 4	2.121	0.00104129
ENSMUSG00000008136.14	14200	1731807	Novobiocin biosynthesis	Fhl2	four and a half LIM domains 2	2.12085	0.000212498
ENSMUSG00000010154.7	234857			Spire2	spire homolog 2 (Drosophila)	2.12038	0.013713
ENSMUSG00000025064.14	12821	1088628	Sulfur metabolism	Col17a1	collagen type XVII alpha 1	2.11895	0.00057922
ENSMUSG00000056966.7	118446			Gjc3	gap junction protein gamma 3	2.11862	0.0384874
ENSMUSG00000024059.9	78785		Phenylalanine metabolism	Clip4	CAP-GLY domain containing linker protein family member 4	2.11191	3.1296e-06
ENSMUSG00000014599.10	12977	1090122	Propanoate metabolism	Csf1	colony stimulating factor 1 (macrophage)	2.11019	3.24352e-13
ENSMUSG00000033904.16	101565		Nicotinate and nicotinamide metabolism	Ccp110	centriolar coiled coil protein 110	2.10936	0.000116338
ENSMUSG00000037541.21	210274			Shank2	SH3/ankyrin domain gene 2	2.10835	0.000480812
ENSMUSG00000040389.15	99512	107981856	Lysosome	Wdr47	WD repeat domain 47	2.10296	0.0002061
ENSMUSG00000026430.16	54354			Rassf5	Ras association (RalGDS/AF-6) domain family member 5	2.10221	0.0304072
ENSMUSG00000054752.16	319636			Fsd1l	fibronectin type III and SPRY domain containing 1-like	2.10077	9.61138e-05
ENSMUSG00000022610.9	29857		Histidine metabolism	Mapk12	mitogen-activated protein kinase 12	2.09982	0.000315458
ENSMUSG00000033488.11	226527			BC026585	cDNA sequence BC026585	2.09672	0.000298859
ENSMUSG00000050549.8	70617		Aminoacyl-tRNA biosynthesis	5730508B09Rik	RIKEN cDNA 5730508B09 gene	2.09484	0.00093163
ENSMUSG00000028766.10	11647	1187153	Tryptophan metabolism	Alpl	alkaline phosphatase liver/bone/kidney	2.09193	0.00332271
ENSMUSG00000000303.12	12550	1207711	beta-Alanine metabolism	Cdh1	cadherin 1	2.09095	0.00524473
ENSMUSG00000018740.14	71998	6297027	Valine leucine and isoleucine degradation	Slc25a35	solute carrier family 25 member 35	2.09005	0.00262793
ENSMUSG00000050520.4	54420	5298228	Protein export	Cldn8	claudin 8	2.08949	0.0111489
ENSMUSG00000037447.16	214855		D-Arginine and D-ornithine metabolism	Arid5a	AT rich interactive domain 5A (MRF1-like)	2.08864	0.00974636
ENSMUSG00000023039.16	110310			Krt7	keratin 7	2.08661	0.0101126
ENSMUSG00000025558.16	105445	8210127	Lysine biosynthesis	Dock9	dedicator of cytokinesis 9	2.08609	2.69804e-13
ENSMUSG00000022802.2	239833			Lmln	leishmanolysin-like (metallopeptidase M8 family)	2.08439	0.0041935
ENSMUSG00000068876.14	70737			Cgn	cingulin	2.08427	0.0166107
ENSMUSG00000056222.14	20745			Spock1	sparc/osteonectin cwcv and kazal-like domains proteoglycan 1	2.08109	0.000668809
ENSMUSG00000026480.12	17970	2852244	Nicotinate and nicotinamide metabolism	Ncf2	neutrophil cytosolic factor 2	2.07914	0.0216428
ENSMUSG00000024302.15	13527	1463249	Propanoate metabolism	Dtna	dystrobrevin alpha	2.0785	0.000318963
ENSMUSG00000036887.5	12259	1209130	Chlorocyclohexane and chlorobenzene degradation	C1qa	complement component 1 q subcomponent alpha polypeptide	2.07697	0.000115577
ENSMUSG00000039208.15	210029			Metrnl	meteorin glial cell differentiation regulator-like	2.0754	0.0207939
ENSMUSG00000029049.14	76866		Lysine degradation	Morn1	MORN repeat containing 1	2.07464	0.0210763
ENSMUSG00000040387.16	212390		Glycerophospholipid metabolism	Klhl32	kelch-like 32	2.0746	0.0186082
ENSMUSG00000038301.15	71982		Fructose and mannose metabolism	Snx10	sorting nexin 10	2.07396	0.000684415
ENSMUSG00000038859.7	66898		Arginine and proline metabolism	Baiap2l1	BAI1-associated protein 2-like 1	2.0733	0.00357362
ENSMUSG00000045790.10	100503884			Ccdc149	coiled-coil domain containing 149	2.07175	0.000729311
ENSMUSG00000025068.7	14873	2626023	Ribosome	Gsto1	glutathione S-transferase omega 1	2.07078	3.90406e-16
ENSMUSG00000041488.16	20908	3192526	DNA replication	Stx3	syntaxin 3	2.0705	6.52286e-06
ENSMUSG00000030659.14	53322	5200390	DNA replication	Nucb2	nucleobindin 2	2.07006	4.90187e-06
ENSMUSG00000041607.16	17196		Porphyrin and chlorophyll metabolism	Mbp	myelin basic protein	2.06969	0.0090468
ENSMUSG00000060594.6	244864			Layn	layilin	2.06946	0.0230713
ENSMUSG00000004098.7	53867		Terpenoid backbone biosynthesis	Col5a3	collagen type V alpha 3	2.06719	0.0296115
ENSMUSG00000046186.8	235505			Cd109	CD109 antigen	2.06718	4.83418e-10
ENSMUSG00000070639.5	433926	4226769	Pentose phosphate pathway (Pentose phosphate cycle)	Lrrc8b	leucine rich repeat containing 8 family member B	2.06633	1.03862e-08
ENSMUSG00000047281.3	55948		Other glycan degradation	Sfn	stratifin	2.06628	0.00352854
ENSMUSG00000047419.5	76469	7039006	RNA polymerase	Cmya5	cardiomyopathy associated 5	2.06251	0.00452777
ENSMUSG00000018796.13	14081			Acsl1	acyl-CoA synthetase long-chain family member 1	2.06001	4.23857e-07
ENSMUSG00000040562.12	14863			Gstm2	glutathione S-transferase mu 2	2.05787	0.0146119
ENSMUSG00000049303.10	171180		Histidine metabolism	Syt12	synaptotagmin XII	2.05055	0.0308523
ENSMUSG00000021983.15	50769			Atp8a2	ATPase aminophospholipid transporter-like class I type 8A member 2	2.05053	0.0349798
ENSMUSG00000054150.11	212073		Chloroalkane and chloroalkene degradation	Syne3	spectrin repeat containing nuclear envelope family member 3	2.05035	0.0103518
ENSMUSG00000035873.7	114774			Pawr	PRKC apoptosis WT1 regulator	2.04938	0.000597515
ENSMUSG00000030494.13	52428		Ascorbate and aldarate metabolism	Rhpn2	rhophilin Rho GTPase binding protein 2	2.04799	0.00876107
ENSMUSG00000072620.3	20556	3130795	Ascorbate and aldarate metabolism	Slfn2	schlafen 2	2.04682	0.00868001
ENSMUSG00000005968.14	22156			Tuft1	tuftelin 1	2.04423	0.00855409
ENSMUSG00000021750.15	268709			Fam107a	family with sequence similarity 107 member A	2.04403	0.00293912
ENSMUSG00000029822.15	71720		Phosphonate and phosphinate metabolism	Osbpl3	oxysterol binding protein-like 3	2.04287	0.00130485
ENSMUSG00000017057.9	16164		Two-component system	Il13ra1	interleukin 13 receptor alpha 1	2.04186	8.15683e-05
ENSMUSG00000027347.18	19419	19834303	Porphyrin and chlorophyll metabolism	Rasgrp1	RAS guanyl releasing protein 1	2.04177	0.0440937
ENSMUSG00000036853.5	171166		Pentose phosphate pathway	Mcoln3	mucolipin 3	2.03944	0.0295284
ENSMUSG00000063727.3	18383	3704139	Pentose phosphate pathway	Tnfrsf11b	tumor necrosis factor receptor superfamily member 11b (osteoprotegerin)	2.03865	0.00310883
ENSMUSG00000040138.7	17986	2853116	Biosynthesis of siderophore group nonribosomal peptides	Ndp	Norrie disease (pseudoglioma) (human)	2.03689	0.0202461
ENSMUSG00000055782.8	26874		Tyrosine metabolism	Abcd2	ATP-binding cassette sub-family D (ALD) member 2	2.03639	0.000900217
ENSMUSG00000035285.6	269854			Nat14	N-acetyltransferase 14	2.03361	0.0037856
ENSMUSG00000061517.8	223227			Sox21	SRY (sex determining region Y)-box 21	2.03359	0.0415549
ENSMUSG00000053886.4	72281			Sh2d4a	SH2 domain containing 4A	2.03299	0.0375094
ENSMUSG00000008822.15	66204		Pyruvate metabolism	Acyp1	acylphosphatase 1 erythrocyte (common) type	2.03198	0.00314477
ENSMUSG00000030560.17	13032	1093976	Histidine metabolism	Ctsc	cathepsin C	2.03169	2.11136e-09
ENSMUSG00000040433.16	245007			Zbtb38	zinc finger and BTB domain containing 38	2.03135	0.000332437
ENSMUSG00000036896.5	12262	1208820	beta-Alanine metabolism	C1qc	complement component 1 q subcomponent C chain	2.03083	0.000479618
ENSMUSG00000010358.13	70110		Citrate cycle (TCA cycle)	Ifi35	interferon-induced protein 35	2.03079	0.00519583
ENSMUSG00000039578.16	232035			Ccser1	coiled-coil serine rich 1	2.03063	0.00305258
ENSMUSG00000051650.10	53625	5211332	Synthesis and degradation of ketone bodies	B3gnt2	UDP-GlcNAc:betaGal beta-13-N-acetylglucosaminyltransferase 2	2.02838	0.00352001
ENSMUSG00000060063.9	11690	1185116	Riboflavin metabolism	Alox5ap	arachidonate 5-lipoxygenase activating protein	2.0283	0.02389
ENSMUSG00000048186.14	209645			Bend7	BEN domain containing 7	2.02711	0.0323099
ENSMUSG00000044433.16	69697	6330554	Biotin metabolism	Camsap3	calmodulin regulated spectrin-associated protein family member 3	2.02687	0.00476063
ENSMUSG00000059336.14	108052			Slc14a1	solute carrier family 14 (urea transporter) member 1	2.02604	0.0462127
ENSMUSG00000002603.15	21803		Glycolysis / Gluconeogenesis	Tgfb1	transforming growth factor beta 1	2.02581	0.000281399
ENSMUSG00000048772.15	68777	6247347	D-Glutamine and D-glutamate metabolism	Tmem53	transmembrane protein 53	2.02394	0.042874
ENSMUSG00000034614.14	216505	10526343	Glutathione metabolism	Pik3ip1	phosphoinositide-3-kinase interacting protein 1	2.02322	4.34835e-05
ENSMUSG00000058806.14	12817	1089006	Porphyrin and chlorophyll metabolism	Col13a1	collagen type XIII alpha 1	2.02064	0.0153749
ENSMUSG00000026321.7	21934	3238319	One carbon pool by folate	Tnfrsf11a	tumor necrosis factor receptor superfamily member 11a NFKB activator	2.02	0.00408332
ENSMUSG00000046718.8	69550		Steroid biosynthesis	Bst2	bone marrow stromal cell antigen 2	2.01967	0.00740838
ENSMUSG00000035557.9	16667	2796485	Glycolysis / Gluconeogenesis	Krt17	keratin 17	2.01914	0.0453591
ENSMUSG00000023224.12	12258	1208402	Phenylalanine metabolism	Serping1	serine (or cysteine) peptidase inhibitor clade G member 1	2.01869	4.74724e-05
ENSMUSG00000056531.11	73254		Pyrimidine metabolism	Ccdc18	coiled-coil domain containing 18	2.01868	0.00892062
ENSMUSG00000021747.11	74430	6918225	Fatty acid degradation	4930452B06Rik	RIKEN cDNA 4930452B06 gene	2.01827	0.00700153
ENSMUSG00000022964.14	77975			Tmem50b	transmembrane protein 50B	2.01775	1.7558e-07
ENSMUSG00000028599.10	21938	3238665	Thiamine metabolism	Tnfrsf1b	tumor necrosis factor receptor superfamily member 1b	2.01746	0.0012115
ENSMUSG00000078853.8	16145		Nicotinate and nicotinamide metabolism	Igtp	interferon gamma induced GTPase	2.0164	0.0106931
ENSMUSG00000070327.14	672511		isoleucine biosynthesis I (from threonine)	Rnf213	ring finger protein 213	2.0163	4.43845e-06
ENSMUSG00000039934.12	212167		Glycerophospholipid metabolism	Gsap	gamma-secretase activating protein	2.01529	0.0135072
ENSMUSG00000006411.12	71740			Nectin4	nectin cell adhesion molecule 4	2.01257	0.0195039
ENSMUSG00000074457.10	67860		D-Alanine metabolism	S100a16	S100 calcium binding protein A16	2.01125	3.48226e-06
ENSMUSG00000000325.15	11877			Arvcf	armadillo repeat gene deleted in velo-cardio-facial syndrome	2.01035	3.30504e-06
ENSMUSG00000027376.15	192212			Prom2	prominin 2	2.00967	0.0435209
ENSMUSG00000040010.10	20539	3415864	Proteasome	Slc7a5	solute carrier family 7 (cationic amino acid transporter y+ system) member 5	2.0093	2.83613e-05
ENSMUSG00000024064.13	71685		Citrate cycle (TCA cycle)	Galnt14	UDP-N-acetyl-alpha-D-galactosamine:polypeptide N-acetylgalactosaminyltransferase 14	2.00791	0.00284522
ENSMUSG00000038984.3	239364			Tspyl5	testis-specific protein Y-encoded-like 5	2.00768	0.00428404
ENSMUSG00000068923.14	229521			Syt11	synaptotagmin XI	2.00671	0.0216899
ENSMUSG00000019066.13	19340	19834502	Citrate cycle (TCA cycle)	Rab3d	RAB3D member RAS oncogene family	2.0066	3.66274e-08
ENSMUSG00000090272.7	100040462			Mndal	myeloid nuclear differentiation antigen like	2.00562	0.0457347
ENSMUSG00000037852.8	12876		Phenylalanine tyrosine and tryptophan biosynthesis	Cpe	carboxypeptidase E	2.00534	0.00283162
ENSMUSG00000052397.8	22350	3242983	Homologous recombination	Ezr	ezrin	2.00454	0.00421278
ENSMUSG00000031286.6	320302			Glt28d2	glycosyltransferase 28 domain containing 2	2.00441	0.0287512
ENSMUSG00000020183.11	70574		Novobiocin biosynthesis	Cpm	carboxypeptidase M	2.00425	0.0361652
ENSMUSG00000033721.16	57257			Vav3	vav 3 oncogene	2.00419	3.44437e-05
ENSMUSG00000043969.4	13797		Amino sugar and nucleotide sugar metabolism	Emx2	empty spiracles homeobox 2	2.00385	0.0407652
ENSMUSG00000020300.14	67579	6204068	Peptidoglycan biosynthesis	Cpeb4	cytoplasmic polyadenylation element binding protein 4	2.00341	0.00365419
ENSMUSG00000032338.9	330953			Hcn4	hyperpolarization-activated cyclic nucleotide-gated K+ 4	2.00265	0.0328672
ENSMUSG00000059898.8	13507	1462400	Novobiocin biosynthesis	Dsc3	desmocollin 3	2.00227	0.00870887
ENSMUSG00000030786.18	16409	3376059	Glutathione metabolism	Itgam	integrin alpha M	2.00186	0.0245243
ENSMUSG00000029135.10	14284	2551886	Histidine metabolism	Fosl2	fos-like antigen 2	2.00155	0.000101574
ENSMUSG00000020175.13	76877	7072264	beta-Alanine metabolism	Rab36	RAB36 member RAS oncogene family	2.00139	0.00588867
ENSMUSG00000042724.7	338372			Map3k9	mitogen-activated protein kinase kinase kinase 9	2.00036	0.0262618
ENSMUSG00000060969.8	16371	4623196	Basal transcription factors	Irx1	Iroquois related homeobox 1 (Drosophila)	-2.00658	0.0159515
ENSMUSG00000051920.6	239405			Rspo2	R-spondin 2	-2.00723	0.00181901
ENSMUSG00000016918.15	240725			Sulf1	sulfatase 1	-2.00809	5.35207e-07
ENSMUSG00000028693.15	50927			Nasp	nuclear autoantigenic sperm protein (histone-binding)	-2.00857	1.90624e-21
ENSMUSG00000054115.11	27401		Butanoate metabolism	Skp2	S-phase kinase-associated protein 2 (p45)	-2.00982	6.87441e-09
ENSMUSG00000042106.5	68176			Fam212a	family with sequence similarity 212 member A	-2.01489	0.000116656
ENSMUSG00000036862.15	233651			Dchs1	dachsous 1 (Drosophila)	-2.01564	1.66271e-16
ENSMUSG00000032113.16	12649		Tyrosine metabolism	Chek1	checkpoint kinase 1	-2.02178	1.66249e-05
ENSMUSG00000051817.8	20667			Sox12	SRY (sex determining region Y)-box 12	-2.02523	2.96469e-07
ENSMUSG00000026235.14	13838		Terpenoid backbone biosynthesis	Epha4	Eph receptor A4	-2.0295	0.000913435
ENSMUSG00000048482.14	12064	1076195	Lysine biosynthesis	Bdnf	brain derived neurotrophic factor	-2.03368	0.0435209
ENSMUSG00000005225.15	231999			Plekha8	pleckstrin homology domain containing family A (phosphoinositide binding specific) member 8	-2.0381	5.19993e-13
ENSMUSG00000090919.6	241989			Pabpc4l	poly(A) binding protein cytoplasmic 4-like	-2.03868	2.16656e-05
ENSMUSG00000024590.8	16906			Lmnb1	lamin B1	-2.03911	1.90939e-15
ENSMUSG00000068744.12	56742	5401589	Selenocompound metabolism	Psrc1	proline/serine-rich coiled-coil 1	-2.04854	0.000110479
ENSMUSG00000021095.5	14836	2625800	Glyoxylate and dicarboxylate metabolism	Gsc	goosecoid homeobox	-2.04885	0.0136094
ENSMUSG00000004317.14	12728			Clcn5	chloride channel voltage-sensitive 5	-2.05177	0.000271319
ENSMUSG00000050288.6	57265		Tyrosine metabolism	Fzd2	frizzled class receptor 2	-2.0542	5.01424e-07
ENSMUSG00000058897.17	77018		Biotin metabolism	Col25a1	collagen type XXV alpha 1	-2.05608	0.000356278
ENSMUSG00000026586.16	18933		Cyanoamino acid metabolism	Prrx1	paired related homeobox 1	-2.06059	0.000227816
ENSMUSG00000060044.7	327766			Tmem26	transmembrane protein 26	-2.06112	1.58817e-05
ENSMUSG00000037940.17	234515			Inpp4b	inositol polyphosphate-4-phosphatase type II	-2.06153	2.40815e-05
ENSMUSG00000034610.14	230594			Zcchc11	zinc finger CCHC domain containing 11	-2.06364	7.91995e-21
ENSMUSG00000020167.14	21423	3169640	Pentose and glucuronate interconversions	Tcf3	transcription factor 3	-2.06557	6.30776e-07
ENSMUSG00000042942.15	381157		Uridine monophosphate biosynthesis glutamine (+ PRPP) => UMP	Greb1l	growth regulation by estrogen in breast cancer-like	-2.06559	0.0067111
ENSMUSG00000044548.11	59036			Dact1	dishevelled-binding antagonist of beta-catenin 1	-2.07051	4.08751e-12
ENSMUSG00000039328.11	68867		Phenylalanine tyrosine and tryptophan biosynthesis	Rnf122	ring finger protein 122	-2.08311	1.0494e-08
ENSMUSG00000033149.16	208177			Phldb2	pleckstrin homology like domain family B member 2	-2.09775	6.62416e-23
ENSMUSG00000078532.9	67149		Fructose and mannose metabolism	Nkain1	Na+/K+ transporting ATPase interacting 1	-2.09831	0.0186082
ENSMUSG00000024134.11	20472	3119324	Protein export	Six2	sine oculis-related homeobox 2	-2.10491	0.0015729
ENSMUSG00000023991.16	74123	6277266	DNA replication	Foxp4	forkhead box P4	-2.10972	6.39655e-06
ENSMUSG00000029814.10	140488			Igf2bp3	insulin-like growth factor 2 mRNA binding protein 3	-2.11062	3.57915e-09
ENSMUSG00000025658.16	245684			Cnksr2	connector enhancer of kinase suppressor of Ras 2	-2.11551	0.0118381
ENSMUSG00000020467.15	216616	10434983	Pantothenate and CoA biosynthesis	Efemp1	epidermal growth factor-containing fibulin-like extracellular matrix protein 1	-2.11839	0.00885011
ENSMUSG00000089762.3	72500	10557829	Thiamine metabolism	Ier5l	immediate early response 5-like	-2.12179	1.15394e-07
ENSMUSG00000027985.14	16842		Pentose phosphate pathway	Lef1	lymphoid enhancer binding factor 1	-2.14019	0.0400563
ENSMUSG00000041907.9	93690	7680494	Thiamine metabolism	Gpr45	G protein-coupled receptor 45	-2.14048	0.013873
ENSMUSG00000028289.12	13841		Sulfur metabolism	Epha7	Eph receptor A7	-2.14105	0.00960074
ENSMUSG00000028587.18	18392			Orc1	origin recognition complex subunit 1	-2.16125	0.000978083
ENSMUSG00000043439.5	103551	1064233	Cysteine and methionine metabolism	Epop	elongin and polycomb associated protein	-2.18774	0.000118955
ENSMUSG00000024043.13	268970			Arhgap28	Rho GTPase activating protein 28	-2.18833	1.36201e-10
ENSMUSG00000055612.15	66953		DNA replication	Cdca7	cell division cycle associated 7	-2.20177	1.84905e-09
ENSMUSG00000028040.7	13639	2667559	Ascorbate and aldarate metabolism	Efna4	ephrin A4	-2.20961	1.38856e-06
ENSMUSG00000062175.13	228839			Tgif2	TGFB-induced factor homeobox 2	-2.21303	7.5303e-14
ENSMUSG00000023232.17	230779			Serinc2	serine incorporator 2	-2.22019	7.27777e-13
ENSMUSG00000057706.7	108797			Mex3b	mex3 RNA binding family member B	-2.22561	3.927e-23
ENSMUSG00000051149.15	11538		Homologous recombination	Adnp	activity-dependent neuroprotective protein	-2.23483	3.62633e-10
ENSMUSG00000043496.7	66873		Glycolysis / Gluconeogenesis	Tril	TLR4 interactor with leucine-rich repeats	-2.23712	1.55615e-07
ENSMUSG00000051331.14	12288			Cacna1c	calcium channel voltage-dependent L type alpha 1C subunit	-2.24056	9.88881e-19
ENSMUSG00000033882.15	633285		F-type ATPase prokaryotes and chloroplasts	Rbm46	RNA binding motif protein 46	-2.24988	0.019641
ENSMUSG00000069171.13	13865		Glycolysis / Gluconeogenesis	Nr2f1	nuclear receptor subfamily 2 group F member 1	-2.2509	0.00827277
ENSMUSG00000061311.6	19373	19833200	Fluorobenzoate degradation	Rag1	recombination activating gene 1	-2.26142	0.015334
ENSMUSG00000069272.5	319166			Hist1h2ae	histone cluster 1 H2ae	-2.28564	0.0446487
ENSMUSG00000030905.5	12971	1089796	Glutathione metabolism	Crym	crystallin mu	-2.28747	0.0107963
ENSMUSG00000054074.9	72668	6783094	Glutathione metabolism	Skida1	SKI/DACH domain containing 1	-2.29143	5.63701e-08
ENSMUSG00000063445.14	67824		Ascorbate and aldarate metabolism	Nmral1	NmrA-like family domain containing 1	-2.30034	4.01519e-10
ENSMUSG00000051159.16	12705		Terpenoid backbone biosynthesis	Cited1	Cbp/p300-interacting transactivator with Glu/Asp-rich carboxy-terminal domain 1	-2.31019	0.0269395
ENSMUSG00000028480.14	384009		Cytochrome o ubiquinol oxidase	Glipr2	GLI pathogenesis-related 2	-2.32627	0.000525459
ENSMUSG00000047485.6	245683			Klhl34	kelch-like 34	-2.34857	0.0221528
ENSMUSG00000032363.15	108153			Adamts7	a disintegrin-like and metallopeptidase (reprolysin type) with thrombospondin type 1 motif 7	-2.35277	5.80663e-12
ENSMUSG00000026941.16	381352	2876953	Sphingosine degradation	Mamdc4	MAM domain containing 4	-2.35536	0.00493522
ENSMUSG00000069917.7	110257			Hba-a2	hemoglobin alpha adult chain 2	-2.36453	0.00095147
ENSMUSG00000025930.6	17681	2867526	Ribosome	Msc	musculin	-2.38392	0.00371674
ENSMUSG00000020140.15	14160		Protein export	Lgr5	leucine rich repeat containing G protein coupled receptor 5	-2.39231	1.36024e-06
ENSMUSG00000022367.7	15117		Bacterial secretion system	Has2	hyaluronan synthase 2	-2.39387	2.8262e-06
ENSMUSG00000044220.13	18089		Vitamin B6 metabolism	Nkx2-3	NK2 homeobox 3	-2.40646	0.0397041
ENSMUSG00000050010.8	330096			Shisa3	shisa family member 3	-2.41197	0.0262906
ENSMUSG00000021508.10	57266	5425296	Phenylalanine metabolism	Cxcl14	chemokine (C-X-C motif) ligand 14	-2.41244	0.0237574
ENSMUSG00000026459.5	17928	2853174	Phenylalanine tyrosine and tryptophan biosynthesis	Myog	myogenin	-2.41589	0.025036
ENSMUSG00000032387.15	71973			Rbpms2	RNA binding protein with multiple splicing 2	-2.43346	7.11555e-05
ENSMUSG00000016763.14	64706	5953566	Inositol phosphate metabolism	Scube1	signal peptide CUB domain EGF-like 1	-2.43348	2.196e-05
ENSMUSG00000030796.17	21677		Glycerolipid metabolism	Tead2	TEA domain family member 2	-2.43516	5.11596e-08
ENSMUSG00000000901.15	17385			Mmp11	matrix metallopeptidase 11	-2.44858	2.7069e-16
ENSMUSG00000030319.8	67088	6174942	D-Alanine metabolism	Cand2	cullin-associated and neddylation-dissociated 2 (putative)	-2.46875	3.4026e-15
ENSMUSG00000057777.4	23937	3370061	Porphyrin and chlorophyll metabolism	Mab21l2	mab-21-like 2 (C. elegans)	-2.51031	0.000269267
ENSMUSG00000031189.12	14266			Aff2	AF4/FMR2 family member 2	-2.54768	6.47911e-05
ENSMUSG00000022686.14	108105			B3gnt5	UDP-GlcNAc:betaGal beta-13-N-acetylglucosaminyltransferase 5	-2.54943	0.000478446
ENSMUSG00000029563.16	114142			Foxp2	forkhead box P2	-2.55036	9.35425e-05
ENSMUSG00000001864.13	108897			Aif1l	allograft inflammatory factor 1-like	-2.55087	9.06425e-08
ENSMUSG00000026890.19	16874			Lhx6	LIM homeobox protein 6	-2.56993	0.0105357
ENSMUSG00000096257.2	100504112			Ccer2	coiled-coil glutamate-rich protein 2	-2.60207	0.0251717
ENSMUSG00000057173.8	619289	903729	Adenine ribonucleotide biosynthesis IMP => ADPATP	Rfx8	regulatory factor X 8	-2.60411	0.032006
ENSMUSG00000009487.10	18419	3648348	Starch and sucrose metabolism	Otog	otogelin	-2.63682	0.0275714
ENSMUSG00000021614.16	13003	1094173	Pentose and glucuronate interconversions	Vcan	versican	-2.65781	4.85443e-30
ENSMUSG00000062713.7	20465		ABC transporters	Sim2	single-minded homolog 2 (Drosophila)	-2.65925	0.000399776
ENSMUSG00000027239.14	17242	2844821	beta-Alanine metabolism	Mdk	midkine	-2.69085	4.5992e-28
ENSMUSG00000096225.7	16875		Tryptophan metabolism	Lhx8	LIM homeobox protein 8	-2.72529	0.00207291
ENSMUSG00000070576.4	433938	4226110	GABA (gamma-Aminobutyrate) shunt	Mn1	meningioma 1	-2.73526	9.82532e-27
ENSMUSG00000026398.14	26424			Nr5a2	nuclear receptor subfamily 5 group A member 2	-2.74072	0.00798203
ENSMUSG00000040148.5	15373	2721785	Base excision repair	Hmx3	H6 homeobox 3	-2.75144	0.019641
ENSMUSG00000028487.18	242509			Bnc2	basonuclin 2	-2.75636	3.04531e-05
ENSMUSG00000007805.4	13345	24943908	Valine leucine and isoleucine degradation	Twist2	twist basic helix-loop-helix transcription factor 2	-2.80604	7.72233e-08
ENSMUSG00000044461.5	219134	10718683	Fatty acid biosynthesis	Shisa2	shisa family member 2	-2.87999	1.7557e-08
ENSMUSG00000042607.15	65255			Asb4	ankyrin repeat and SOCS box-containing 4	-2.88101	0.000980028
ENSMUSG00000069919.7	15122	2693621	Mismatch repair	Hba-a1	hemoglobin alpha adult chain 1	-2.88162	7.86195e-06
ENSMUSG00000009471.4	17927	2853046	Tryptophan metabolism	Myod1	myogenic differentiation 1	-2.89214	0.00917692
ENSMUSG00000023391.8	13392	24944948	Aminoacyl-tRNA biosynthesis	Dlx2	distal-less homeobox 2	-2.93078	1.8345e-16
ENSMUSG00000036523.16	268527			Greb1	gene regulated by estrogen in breast cancer protein	-2.94779	1.97809e-05
ENSMUSG00000092035.8	170676	6223616	Penicillin and cephalosporin biosynthesis	Peg10	paternally expressed 10	-2.95836	7.50746e-12
ENSMUSG00000030498.15	14453			Gas2	growth arrest specific 2	-3.06196	8.17474e-05
ENSMUSG00000041688.16	27494	4796473	Starch and sucrose metabolism	Amot	angiomotin	-3.08443	6.73589e-18
ENSMUSG00000085700.1						-3.09395	0.00755129
ENSMUSG00000049916.10	70458	6407102	Glutathione metabolism	2610318N02Rik	RIKEN cDNA 2610318N02 gene	-3.13272	5.33647e-08
ENSMUSG00000027416.2	57329			Otor	otoraplin	-3.14314	0.00781451
ENSMUSG00000097084.1	14241	1732333	Carotenoid biosynthesis	Foxl1	forkhead box L1	-3.14479	0.000738966
ENSMUSG00000069301.5	319167			Hist1h2ag	histone cluster 1 H2ag	-3.16943	0.00068204
ENSMUSG00000050100.14	15372			Hmx2	H6 homeobox 2	-3.17826	0.00760238
ENSMUSG00000040680.8	73016	6803118	Peptidoglycan biosynthesis	Kremen2	kringle containing transmembrane protein 2	-3.21698	1.39327e-05
ENSMUSG00000053441.4	240322			Adamts19	a disintegrin-like and metallopeptidase (reprolysin type) with thrombospondin type 1 motif 19	-3.23709	7.12037e-05
ENSMUSG00000041911.3	13390	24944893	Sulfur metabolism	Dlx1	distal-less homeobox 1	-3.24932	7.44895e-09
ENSMUSG00000043099.4	15248	2688717	Bacterial chemotaxis	Hic1	hypermethylated in cancer 1	-3.3247	2.53524e-08
ENSMUSG00000013415.9	140486	1024893	cyclopropane fatty acid (CFA) biosynthesis	Igf2bp1	insulin-like growth factor 2 mRNA binding protein 1	-3.3395	1.96129e-20
ENSMUSG00000009350.13	17523		Fructose and mannose metabolism	Mpo	myeloperoxidase	-3.41326	0.00294183
ENSMUSG00000029866.13	23925	3370435	Methane metabolism	Kel	Kell blood group	-3.46186	0.00381942
ENSMUSG00000069310.3	319148			Hist1h3c	histone cluster 1 H3c	-3.48565	0.00112702
ENSMUSG00000034161.7	20289			Scx	scleraxis	-3.54039	3.20205e-10
ENSMUSG00000048387.7	23967		Pentose phosphate pathway	Osr1	odd-skipped related 1 (Drosophila)	-3.55725	3.14521e-11
ENSMUSG00000031383.8	75590			Dusp9	dual specificity phosphatase 9	-3.6254	2.36636e-07
ENSMUSG00000006574.15	20533			Slc4a1	solute carrier family 4 (anion exchanger) member 1	-3.63142	3.97977e-05
ENSMUSG00000068457.14	22290	3242710	beta-Alanine metabolism	Uty	ubiquitously transcribed tetratricopeptide repeat gene Y chromosome	-3.63176	0.002205
ENSMUSG00000021381.4	12022			Barx1	BarH-like homeobox 1	-3.8195	3.50944e-24
ENSMUSG00000056673.14	20592		Other glycan degradation	Kdm5d	lysine (K)-specific demethylase 5D	-4.11773	0.000712787
ENSMUSG00000075014.1						-4.40052	0.000172673
ENSMUSG00000033737.14	333564			Fndc3c1	fibronectin type III domain containing 3C1	-4.57629	2.03745e-21
ENSMUSG00000069049.11	26908			Eif2s3y	eukaryotic translation initiation factor 2 subunit 3 structural gene Y-linked	-4.98666	9.12706e-05
ENSMUSG00000038193.4	15111	2693198	Flagellar assembly	Hand2	heart and neural crest derivatives expressed transcript 2	-5.06042	6.91032e-05
ENSMUSG00000037705.13	21683	3181103	Xylene degradation	Tecta	tectorin alpha	-5.60129	1.92522e-05
ENSMUSG00000069045.11	26900		Glyoxylate and dicarboxylate metabolism	Ddx3y	DEAD (Asp-Glu-Ala-Asp) box polypeptide 3 Y-linked	-5.70697	1.81019e-05
ENSMUSG00000056758.14	15364	2720488	Biosynthesis of siderophore group nonribosomal peptides	Hmga2	high mobility group AT-hook 2	-6.17415	8.8451e-63
ENSMUSG00000078636.4						-6.5346	1.18026e-28
ENSMUSG00000027869.14	15497	2742746	Other glycan degradation	Hsd3b6	hydroxy-delta-5-steroid dehydrogenase 3 beta- and steroid delta-isomerase 6	-14.4776	9.08926e-13
ENSMUSG00000052217.6	15132			Hbb-bh1	hemoglobin Z beta-like embryonic chain	-26.8322	1.84518e-22
ENSMUSG00000055609.8	15126		Citrate cycle (TCA cycle)	Hba-x	hemoglobin X alpha-like embryonic chain in Hba complex	-66.8806	3.16619e-75
ENSMUSG00000052187.4	15135			Hbb-y	hemoglobin Y beta-like embryonic chain	-217.765	1.33641e-113

## Sheet: HM16.5 vs. HM14.5
Ensemble Gene ID	Enterz GeneID	Pathway ID	Pathway Name	Gene Name	Description	FoldChange	padj
ENSMUSG00000044041.4	16663		Base excision repair	Krt13	keratin 13	988.029	4.72445e-215
ENSMUSG00000050578.10	17386			Mmp13	matrix metallopeptidase 13	394.068	3.70654e-168
ENSMUSG00000059668.5	16682	2796778	Pyrimidine metabolism	Krt4	keratin 4	225.48	9.62083e-204
ENSMUSG00000030399.2	12715			Ckm	creatine kinase muscle	199.655	1.21456e-222
ENSMUSG00000064280.13	75172		Lipopolysaccharide biosynthesis	Ccdc146	coiled-coil domain containing 146	152.084	6.18349e-95
ENSMUSG00000045539.3	20766	3164581	Other glycan degradation	Sprr3	small proline-rich protein 3	131.38	1.2417e-74
ENSMUSG00000110332.1						115.199	4.20383e-70
ENSMUSG00000009114.17	76964		Valine leucine and isoleucine degradation	2610028H24Rik	RIKEN cDNA 2610028H24 gene	114.226	2.14253e-61
ENSMUSG00000041984.2	20129	3105903	Glycerophospholipid metabolism	Rptn	repetin	113.532	2.69439e-58
ENSMUSG00000039977.16	234964			Ccdc67	coiled-coil domain containing 67	108.121	1.78166e-119
ENSMUSG00000043164.3	208613			Tmem212	transmembrane protein 212	103.826	4.36028e-55
ENSMUSG00000046242.8						97.6429	1.95526e-54
ENSMUSG00000034467.7	75465		Other glycan degradation	Dynlrb2	dynein light chain roadblock-type 2	93.3344	4.86798e-90
ENSMUSG00000029155.16	73472		Histidine metabolism	Spata18	spermatogenesis associated 18	86.3291	6.97565e-76
ENSMUSG00000067996.5	433492	4457457	beta-Oxidation	Bpifb9b	BPI fold containing family B member 9B	85.8929	1.59679e-43
ENSMUSG00000070306.3	270150			Ccdc153	coiled-coil domain containing 153	81.392	5.95943e-77
ENSMUSG00000044772.2	218739	10669839	Riboflavin metabolism	Sntn	sentan cilia apical structure protein	79.1785	9.73365e-47
ENSMUSG00000023949.6	21645			Tcte1	t-complex-associated testis expressed 1	79.0547	4.08691e-52
ENSMUSG00000054986.13	380683	10557685	Pentose phosphate pathway oxidative phase glucose 6P => ribulose 5P	Sec14l3	SEC14-like lipid binding 3	76.7967	8.10097e-76
ENSMUSG00000035539.13	381522		NitT/TauT family transport system	Ccdc180	coiled-coil domain containing 180	76.7435	8.78326e-48
ENSMUSG00000026650.15	104362		Cysteine and methionine metabolism	Meig1	meiosis expressed gene 1	70.8892	1.85199e-47
ENSMUSG00000052273.4	381917		Serine biosynthesis glycerate-3P => serine	Dnah3	dynein axonemal heavy chain 3	69.378	3.60562e-45
ENSMUSG00000045655.9	219170	10717659	Peptidoglycan biosynthesis	Fam216b	family with sequence similarity 216 member B	68.8659	1.89919e-44
ENSMUSG00000011154.17	75556		Tyrosine metabolism	Cfap161	cilia and flagella associated protein 161	68.4725	2.21634e-46
ENSMUSG00000022783.11	50525	5109981	Histidine metabolism	Spag6l	sperm associated antigen 6-like	65.5835	3.6377e-72
ENSMUSG00000051590.9	22625		Phenylalanine tyrosine and tryptophan biosynthesis	Map3k19	mitogen-activated protein kinase kinase kinase 19	64.8881	5.13869e-57
ENSMUSG00000039552.13	212892		Pyrimidine metabolism	Rsph4a	radial spoke head 4 homolog A (Chlamydomonas)	64.6653	1.02366e-90
ENSMUSG00000024175.1	71840			Tekt4	tektin 4	64.143	3.62574e-49
ENSMUSG00000022262.7	110082			Dnah5	dynein axonemal heavy chain 5	61.553	2.43536e-72
ENSMUSG00000045761.15	320159			Fam179a	family with sequence similarity 179 member A	57.7051	1.04081e-63
ENSMUSG00000059854.8	244653			Hydin	HYDIN axonemal central pair apparatus protein	56.7054	1.58373e-46
ENSMUSG00000037101.16	73301	6813642	Butanoate metabolism	Ttc29	tetratricopeptide repeat domain 29	56.4446	1.01978e-44
ENSMUSG00000109564.1						56.2555	5.1467e-42
ENSMUSG00000053797.10	16666		Homologous recombination	Krt16	keratin 16	55.2516	2.77226e-44
ENSMUSG00000020904.11	71860		C5-Branched dibasic acid metabolism	Cfap52	cilia and flagella associated protein 52	55.2142	5.25882e-90
ENSMUSG00000084989.3	381284		Putative ABC transport system	Crocc2	ciliary rootlet coiled-coil rootletin family member 2	54.8194	1.21931e-104
ENSMUSG00000109228.1	238726			Fam81b	family with sequence similarity 81 member B	53.6468	1.11258e-41
ENSMUSG00000032057.9	235345			4833427G06Rik	RIKEN cDNA 4833427G06 gene	52.2433	4.03232e-43
ENSMUSG00000030125.11	16977		Valine leucine and isoleucine biosynthesis	Lrrc23	leucine rich repeat containing 23	50.2013	1.83605e-120
ENSMUSG00000061802.5	74934		Methane metabolism	Armc4	armadillo repeat containing 4	49.8651	2.70602e-55
ENSMUSG00000000983.13	14038	1727348	One carbon pool by folate	Wfdc18	WAP four-disulfide core domain 18	46.9388	1.60119e-32
ENSMUSG00000025900.12	19888	3091251	Galactose metabolism	Rp1	retinitis pigmentosa 1 (human)	46.2613	5.48362e-45
ENSMUSG00000029304.14	20750	3164999	Valine leucine and isoleucine degradation	Spp1	secreted phosphoprotein 1	45.293	1.24813e-127
ENSMUSG00000029307.7	13406	24945102	Homologous recombination	Dmp1	dentin matrix protein 1	44.7518	6.03307e-76
ENSMUSG00000042707.6	75563	6986032	D-Alanine metabolism	Dnali1	dynein axonemal light intermediate polypeptide 1	44.7166	1.47757e-52
ENSMUSG00000043020.13	242253			Wdr63	WD repeat domain 63	42.7118	1.66935e-44
ENSMUSG00000049154.11	75429	6983150	Fatty acid degradation	Fam183b	family with sequence similarity 183 member B	41.8797	6.22193e-34
ENSMUSG00000047394.7	70113		Fructose and mannose metabolism	Odf3b	outer dense fiber of sperm tails 3B	41.5204	1.45501e-34
ENSMUSG00000024033.9	22092			Rsph1	radial spoke head 1 homolog (Chlamydomonas)	41.1327	2.95776e-75
ENSMUSG00000049571.17	212124		Galactose metabolism	Cfap46	cilia and flagella associated protein 46	40.0709	1.44867e-34
ENSMUSG00000031786.7	330830			Drc7	dynein regulatory complex subunit 7	39.9565	1.27006e-31
ENSMUSG00000036598.4	244608			Ccdc113	coiled-coil domain containing 113	39.8164	1.14417e-58
ENSMUSG00000047671.8	242646			Tctex1d4	Tctex1 domain containing 4	39.0288	1.25768e-28
ENSMUSG00000035860.8	68764	27746869	Tyrosine metabolism	Cdhr3	cadherin-related family member 3	38.4367	8.13996e-39
ENSMUSG00000039269.5	69542		Citrate cycle (TCA cycle)	2300002M23Rik	RIKEN cDNA 2300002M23 gene	37.202	1.49551e-36
ENSMUSG00000090326.1	100322896			Dthd1	death domain containing 1	37.1057	5.53843e-30
ENSMUSG00000026679.3	71233		Porphyrin and chlorophyll metabolism	Enkur	enkurin TRPC channel interacting protein	37.0874	7.84288e-53
ENSMUSG00000031831.6	68270			Dnaaf1	dynein axonemal assembly factor 1	36.1928	2.49143e-43
ENSMUSG00000026894.4	75495		Riboflavin metabolism	Morn5	MORN repeat containing 5	34.894	1.66452e-34
ENSMUSG00000041323.5	78801		Amino sugar and nucleotide sugar metabolism	Ak7	adenylate kinase 7	34.4253	6.12557e-53
ENSMUSG00000033520.2	320581			Idi2	isopentenyl-diphosphate delta isomerase 2	33.5942	3.39474e-33
ENSMUSG00000031893.7	72236		Nicotinate and nicotinamide metabolism	Tsnaxip1	translin-associated factor X (Tsnax) interacting protein 1	33.2949	2.4927e-42
ENSMUSG00000020686.12	237891			Gas2l2	growth arrest-specific 2 like 2	32.245	3.67921e-25
ENSMUSG00000021879.12						31.859	5.5347e-44
ENSMUSG00000034634.7	17068	16998098	Purine metabolism	Ly6d	lymphocyte antigen 6 complex locus D	31.6812	4.34157e-51
ENSMUSG00000036551.6	434756	100365504	Spliceosome U2-snRNP	Akap14	A kinase (PRKA) anchor protein 14	31.5447	9.9987e-25
ENSMUSG00000021148.11						31.3592	2.63038e-24
ENSMUSG00000022759.13	74685		Benzoate degradation	Lrrc74b	leucine rich repeat containing 74B	30.752	5.19253e-51
ENSMUSG00000034227.7	15223	2688662	C5-Branched dibasic acid metabolism	Foxj1	forkhead box J1	30.3941	6.97086e-74
ENSMUSG00000029182.10	75434		Purine metabolism	1700001C02Rik	RIKEN cDNA 1700001C02 gene	30.0121	1.31697e-26
ENSMUSG00000074483.2	12096			Bglap	bone gamma carboxyglutamate protein	30.006	3.06606e-30
ENSMUSG00000030413.7	21946		Porphyrin and chlorophyll metabolism	Pglyrp1	peptidoglycan recognition protein 1	29.4621	4.18451e-33
ENSMUSG00000010136.14	100503311			Pifo	primary cilia formation	29.2122	9.59268e-31
ENSMUSG00000056752.16	237806			Dnah9	dynein axonemal heavy chain 9	28.5851	9.42469e-34
ENSMUSG00000074486.2	12097			Bglap2	bone gamma-carboxyglutamate protein 2	28.2367	6.86036e-23
ENSMUSG00000032680.11	228778			6820408C15Rik	RIKEN cDNA 6820408C15 gene	28.0872	3.9628e-56
ENSMUSG00000026301.16	74918			Iqca	IQ motif containing with AAA domain	28.0569	4.76347e-35
ENSMUSG00000027360.5	15186	2688475	Histidine metabolism	Hdc	histidine decarboxylase	27.9265	4.1039e-95
ENSMUSG00000032068.14	76509		Tryptophan metabolism	Plet1	placenta expressed transcript 1	27.5538	7.2342e-51
ENSMUSG00000071561.2	100034684			BC100530	cDNA sequence BC100530	27.2336	5.34823e-69
ENSMUSG00000045036.14	381107		C5 isoprenoid biosynthesis non-mevalonate pathway	Tmem232	transmembrane protein 232	26.9544	2.28925e-33
ENSMUSG00000058260.2	71907	6263660	Fatty acid degradation	Serpina9	serine (or cysteine) peptidase inhibitor clade A (alpha-1 antiproteinase antitrypsin) member 9	26.9057	1.06146e-25
ENSMUSG00000084902.2						26.4704	2.60011e-27
ENSMUSG00000022435.5	22270	3242983	Purine metabolism	Upk3a	uroplakin 3A	26.3328	1.09149e-35
ENSMUSG00000038572.7	228802			Bpifb5	BPI fold containing family B member 5	25.9658	1.07142e-22
ENSMUSG00000079884.6						25.9141	1.51979e-20
ENSMUSG00000072473.3	67085	6175663	Selenocompound metabolism	1700024G13Rik	RIKEN cDNA 1700024G13 gene	25.71	3.57471e-21
ENSMUSG00000030017.2	19695	3085579	Selenocompound metabolism	Reg3g	regenerating islet-derived 3 gamma	25.266	1.49993e-38
ENSMUSG00000052974.8	13107	1093280	Biosynthesis of unsaturated fatty acids	Cyp2f2	cytochrome P450 family 2 subfamily f polypeptide 2	25.214	2.29185e-38
ENSMUSG00000055561.9	72432	16911687	Glycolysis / Gluconeogenesis	Spink5	serine peptidase inhibitor Kazal type 5	24.5126	2.28922e-27
ENSMUSG00000090113.7	621239	11833952	Type VI secretion system	Nhlrc4	NHL repeat containing 4	24.25	2.51319e-27
ENSMUSG00000023084.11	74485	6918539	Nucleotide excision repair	Lrrc71	leucine rich repeat containing 71	24.2363	1.39299e-37
ENSMUSG00000020014.16	380654			Cfap54	cilia and flagella associated protein 54	24.1496	7.93674e-39
ENSMUSG00000059956.14	71869		Pantothenate and CoA biosynthesis	Serpinb12	serine (or cysteine) peptidase inhibitor clade B (ovalbumin) member 12	23.6444	2.11649e-23
ENSMUSG00000029306.8	15891	2753048	Homologous recombination	Ibsp	integrin binding sialoprotein	22.9474	3.81003e-124
ENSMUSG00000063011.6	56047	5383202	Phenylalanine metabolism	Msln	mesothelin	22.6576	1.66308e-27
ENSMUSG00000031980.9	11606			Agt	angiotensinogen (serpin peptidase inhibitor clade A member 8)	22.4943	6.73123e-25
ENSMUSG00000102070.1						22.3841	9.85142e-70
ENSMUSG00000038011.15	56087	5382986	Methane metabolism	Dnah10	dynein axonemal heavy chain 10	22.3217	6.9487e-27
ENSMUSG00000046192.4	214704			Iqub	IQ motif and ubiquitin domain containing	22.2349	1.20885e-24
ENSMUSG00000095577.2	102638913			LOC102638913	otolin-1-like	22.2078	2.18242e-19
ENSMUSG00000053783.5	74230		Two-component system	1700016K19Rik	RIKEN cDNA 1700016K19 gene	22.0178	6.1373e-26
ENSMUSG00000078451.5	73075	6807441	Fatty acid biosynthesis	Ppil6	peptidylprolyl isomerase (cyclophilin)-like 6	22	4.74966e-31
ENSMUSG00000031022.15	57355	5463255	Fatty acid degradation	BC051019	cDNA sequence BC051019	21.8943	7.30124e-31
ENSMUSG00000028186.14	22262	3242978	Fatty acid degradation	Uox	urate oxidase	21.5146	1.88676e-19
ENSMUSG00000108841.1	268729			Frmpd2	FERM and PDZ domain containing 2	21.119	4.13397e-26
ENSMUSG00000025963.5	76668			Mdh1b	malate dehydrogenase 1B NAD (soluble)	20.9619	1.77584e-21
ENSMUSG00000074651.2	622408		Competence-related DNA transformation transporter	Mcidas	multiciliate differentiation and DNA synthesis associated cell cycle protein	20.6082	6.52827e-24
ENSMUSG00000046886.6	66758	6184549	Homologous recombination	Zfp474	zinc finger protein 474	20.5291	7.19232e-21
ENSMUSG00000054320.16	270091			Lrrc36	leucine rich repeat containing 36	20.168	3.72055e-21
ENSMUSG00000016327.9	67821		Pentose phosphate pathway	Atp1b4	ATPase (Na+)/K+ transporting beta 4 polypeptide	20.1505	6.87225e-36
ENSMUSG00000050335.16	16854	3125303	Oxidative phosphorylation	Lgals3	lectin galactose binding soluble 3	19.7249	1.92449e-88
ENSMUSG00000070552.2	404242		Peptides/nickel transport system	Mrgprx1	MAS-related GPR member X1	19.6578	2.78133e-17
ENSMUSG00000030889.14	233813			Vwa3a	von Willebrand factor A domain containing 3A	19.581	1.84676e-29
ENSMUSG00000027886.7	75504		Limonene and pinene degradation	1700013F07Rik	RIKEN cDNA 1700013F07 gene	19.3727	2.66457e-18
ENSMUSG00000027375.14	17153	16997952	Homologous recombination	Mal	myelin and lymphocyte protein T cell differentiation protein	19.2415	2.09483e-88
ENSMUSG00000039021.15	338348			Ttc16	tetratricopeptide repeat domain 16	19.1312	5.4605e-22
ENSMUSG00000043621.13	212190		Folate biosynthesis	Ubxn10	UBX domain protein 10	18.9043	1.88961e-57
ENSMUSG00000029658.17	381693		Inosine monophosphate biosynthesis PRPP + glutamine => IMP	Wdr95	WD40 repeat domain 95	18.8325	1.2563e-16
ENSMUSG00000037716.15	382077	8740322	Archaeal proteasome	Ccdc33	coiled-coil domain containing 33	18.7768	1.12692e-23
ENSMUSG00000039518.7	386463		Spermidine/putrescine transport system	Cdsn	corneodesmosin	18.6167	3.18941e-19
ENSMUSG00000028441.12	73721	6313954	Butanoate metabolism	1110017D15Rik	RIKEN cDNA 1110017D15 gene	18.6119	3.38875e-27
ENSMUSG00000029477.14	74890		Ascorbate and aldarate metabolism	Morn3	MORN repeat containing 3	18.4123	6.89253e-26
ENSMUSG00000039676.3	75568		Streptomycin biosynthesis	Capsl	calcyphosine-like	18.3154	6.57989e-44
ENSMUSG00000028294.15	69329		ABC transporters	Cfap206	cilia and flagella associated protein 206	18.2766	1.44281e-20
ENSMUSG00000057068.15	384198		Methionine salvage pathway	Fam47e	family with sequence similarity 47 member E	18.1714	8.72159e-24
ENSMUSG00000074981.12						18.1382	1.33041e-23
ENSMUSG00000026649.14	75472	6983095	Peptidoglycan biosynthesis	Cfap126	cilia and flagella associated protein 126	17.9496	1.54184e-42
ENSMUSG00000022598.6	72373		Lysine degradation	Psca	prostate stem cell antigen	17.8183	1.08634e-16
ENSMUSG00000099564.2	102635744			Gm28729	predicted gene 28729	17.2742	1.85461e-17
ENSMUSG00000071398.8	73667		Purine metabolism	2410004P03Rik	RIKEN cDNA 2410004P03 gene	17.0455	5.16027e-48
ENSMUSG00000032496.7	17002		Glycerolipid metabolism	Ltf	lactotransferrin	16.6981	1.19636e-21
ENSMUSG00000022097.3	20389		Purine metabolism	Sftpc	surfactant associated protein C	16.6434	9.66112e-16
ENSMUSG00000091415.5	633979		EnvZ-OmpR (osmotic stress response) two-component regulatory system	Ak9	adenylate kinase 9	16.5881	1.51486e-28
ENSMUSG00000019767.12	100504234			Ccdc170	coiled-coil domain containing 170	16.4432	8.12782e-24
ENSMUSG00000027744.4	229277			Stoml3	stomatin (Epb7.2)-like 3	16.3445	1.82435e-27
ENSMUSG00000010044.12	114602			Zmynd10	zinc finger MYND domain containing 10	16.2383	6.06614e-44
ENSMUSG00000096001.2	70045	6395739	Nucleotide excision repair	2610528A11Rik	RIKEN cDNA 2610528A11 gene	15.7675	1.26854e-19
ENSMUSG00000013523.13	76960			Bcas1	breast carcinoma amplified sequence 1	15.7253	2.74834e-24
ENSMUSG00000035984.14	75533	6986129	Pentose and glucuronate interconversions	Nme5	NME/NM23 family member 5	15.5248	7.95271e-40
ENSMUSG00000043541.16	320662			Casc1	cancer susceptibility candidate 1	15.5036	9.12706e-35
ENSMUSG00000056632.7	13512	1462821	D-Glutamine and D-glutamate metabolism	Dsg3	desmoglein 3	15.2953	1.24801e-48
ENSMUSG00000063130.3	70405			Calml3	calmodulin-like 3	15.2792	1.9848e-32
ENSMUSG00000020562.6	75040	6946801	Homologous recombination	Efcab10	EF-hand calcium binding domain 10	15.2085	5.7036e-19
ENSMUSG00000026831.16	69327		Biosynthesis of unsaturated fatty acids	1700007K13Rik	RIKEN cDNA 1700007K13 gene	15.1572	1.26956e-26
ENSMUSG00000037683.14	70882			Armc3	armadillo repeat containing 3	14.8946	1.78657e-25
ENSMUSG00000092586.8	68468	6239813	Peptidoglycan biosynthesis	Ly6g6c	lymphocyte antigen 6 complex locus G6C	14.8083	5.38135e-17
ENSMUSG00000034151.13	213234	10321317	Butanoate metabolism	Zbbx	zinc finger B-box domain containing	14.7378	3.27106e-15
ENSMUSG00000061988.3						14.7328	1.74287e-14
ENSMUSG00000042433.2	331537			Pih1h3b	PIH1 domain containing 3B	14.5162	1.82265e-13
ENSMUSG00000028730.14	68625		Bacterial secretion system	Cfap57	cilia and flagella associated protein 57	14.4372	1.78657e-25
ENSMUSG00000063260.2	54526			Syt10	synaptotagmin X	14.3958	7.51418e-15
ENSMUSG00000066108.7	74180		Streptomycin biosynthesis	Muc5b	mucin 5 subtype B tracheobronchial	14.3393	1.88186e-13
ENSMUSG00000050625.4	403180		Putative spermidine/putrescine transport system	Ccdc121	coiled-coil domain containing 121	14.3361	3.75069e-16
ENSMUSG00000031722.10	15439	2739096	Folate biosynthesis	Hp	haptoglobin	14.3054	7.30124e-31
ENSMUSG00000020264.5	246049			Slc36a2	solute carrier family 36 (proton/amino acid symporter) member 2	14.1573	3.2933e-17
ENSMUSG00000025150.10	12409			Cbr2	carbonyl reductase 2	14.0695	2.85121e-34
ENSMUSG00000031877.9	72361	6761584	Oxidative phosphorylation	Ces2g	carboxylesterase 2G	13.8648	2.35833e-19
ENSMUSG00000001348.15	11433	1063603	C5-Branched dibasic acid metabolism	Acp5	acid phosphatase 5 tartrate resistant	13.7595	1.56178e-69
ENSMUSG00000035179.3	67752		Phenylalanine tyrosine and tryptophan biosynthesis	Ppp1r32	protein phosphatase 1 regulatory subunit 32	13.755	1.18278e-15
ENSMUSG00000006784.14	74407		Sulfur metabolism	Ttc25	tetratricopeptide repeat domain 25	13.7308	1.86191e-41
ENSMUSG00000026258.5	73234			3110079O15Rik	RIKEN cDNA 3110079O15 gene	13.7283	3.94916e-26
ENSMUSG00000109903.1						13.6831	3.42414e-16
ENSMUSG00000026961.6	227618			Lrrc26	leucine rich repeat containing 26	13.6613	3.16809e-15
ENSMUSG00000022780.5	30060			Mfi2	antigen p97 (melanoma associated) identified by monoclonal antibodies 133.2 and 96.5	13.5202	1.54855e-88
ENSMUSG00000050994.20	215772		Porphyrin and chlorophyll metabolism	Adgb	androglobin	13.5115	9.55575e-19
ENSMUSG00000022375.6	54562	5327142	One carbon pool by folate	Lrrc6	leucine rich repeat containing 6 (testis)	13.4609	1.18787e-14
ENSMUSG00000027867.10	74362		Tryptophan metabolism	Spag17	sperm associated antigen 17	13.3867	1.17974e-34
ENSMUSG00000034706.16	432611		Pentose phosphate pathway oxidative phase glucose 6P => ribulose 5P	Dnaic2	dynein axonemal intermediate chain 2	13.2945	5.10722e-47
ENSMUSG00000019945.9	73287	6813608	Lipopolysaccharide biosynthesis	1700040L02Rik	RIKEN cDNA 1700040L02 gene	13.2076	1.65215e-23
ENSMUSG00000028238.6	242341			Atp6v0d2	ATPase H+ transporting lysosomal V0 subunit D2	13.1857	9.08975e-24
ENSMUSG00000028699.9	66805		Glutathione metabolism	Tspan1	tetraspanin 1	13.0966	2.01114e-14
ENSMUSG00000034159.12	71874		Porphyrin and chlorophyll metabolism	2310007B03Rik	RIKEN cDNA 2310007B03 gene	13.0315	5.7582e-23
ENSMUSG00000044017.16	243277			Adgrd1	adhesion G protein-coupled receptor D1	13.0306	3.56375e-31
ENSMUSG00000006221.7	29818	3799866	Ribosome	Hspb7	heat shock protein family member 7 (cardiovascular)	13.0266	1.55126e-16
ENSMUSG00000040978.4	626870		Steroid degradation	Gm11992	predicted gene 11992	12.9692	1.74314e-22
ENSMUSG00000008874.3	403395		Glyoxylate cycle	Clec3a	C-type lectin domain family 3 member a	12.8497	6.21132e-15
ENSMUSG00000067998.11	71425	6231359	Nucleotide excision repair	Bpifb9a	BPI fold containing family B member 9A	12.8137	5.63876e-12
ENSMUSG00000039391.11	70884		ABC transporters	Ccdc81	coiled-coil domain containing 81	12.7118	7.35301e-24
ENSMUSG00000061718.12	19049	2982553	Glutathione metabolism	Ppp1r1b	protein phosphatase 1 regulatory (inhibitor) subunit 1B	12.71	2.52328e-23
ENSMUSG00000035578.15	69707	6330941	Ribosome	Iqcg	IQ motif containing G	12.5355	5.61448e-59
ENSMUSG00000094113.7	71392			5430401F13Rik	RIKEN cDNA 5430401F13 gene	12.489	3.6234e-12
ENSMUSG00000039099.7	626359		Spermidine/putrescine transport system	Wdr93	WD repeat domain 93	12.4599	1.44346e-17
ENSMUSG00000040280.9	407790		Fumarate reductase prokaryotes	Ndufa4l2	NADH dehydrogenase (ubiquinone) 1 alpha subcomplex 4-like 2	12.4076	2.30572e-28
ENSMUSG00000020878.6	69297			Lrrc46	leucine rich repeat containing 46	12.3957	2.79318e-21
ENSMUSG00000070806.5	332934			Zmynd12	zinc finger MYND domain containing 12	12.2633	1.40352e-14
ENSMUSG00000037627.15	626596		Citrate cycle first carbon oxidation oxaloacetate => 2-oxoglutarate	Rgs22	regulator of G-protein signalling 22	12.2372	3.13258e-43
ENSMUSG00000026051.8	78896	7175013	Peptidoglycan biosynthesis	1500015O10Rik	RIKEN cDNA 1500015O10 gene	12.1827	3.36271e-33
ENSMUSG00000037143.17	78774			Cfap61	cilia and flagella associated protein 61	12.0653	7.4101e-14
ENSMUSG00000020096.20	65971	6113378	Selenocompound metabolism	Tbata	thymus brain and testes associated	12.0417	1.02328e-11
ENSMUSG00000063409.12	381741		Putative sorbitol/mannitol transport system	Lrrc43	leucine rich repeat containing 43	11.7937	2.95569e-11
ENSMUSG00000024011.16	74116		ABC transporters	Pi16	peptidase inhibitor 16	11.5984	4.23517e-20
ENSMUSG00000070385.12	229665			Ampd1	adenosine monophosphate deaminase 1	11.5155	1.24918e-20
ENSMUSG00000021751.13	93732		Purine metabolism	Acox2	acyl-Coenzyme A oxidase 2 branched chain	11.4818	1.24217e-12
ENSMUSG00000030708.14	69387		Amino sugar and nucleotide sugar metabolism	Dnajb13	DnaJ heat shock protein family (Hsp40) member B13	11.3961	7.24944e-22
ENSMUSG00000026546.16	71870		Biotin metabolism	Cfap45	cilia and flagella associated protein 45	11.389	8.46682e-46
ENSMUSG00000074272.10	26365			Ceacam1	carcinoembryonic antigen-related cell adhesion molecule 1	11.311	6.71218e-32
ENSMUSG00000074673.15	74711		Ether lipid metabolism	Ttll9	tubulin tyrosine ligase-like family member 9	11.1648	7.91594e-13
ENSMUSG00000072845.3	194597			Tmprss11a	transmembrane protease serine 11a	11.1551	3.53074e-15
ENSMUSG00000056598.16	74665		Ubiquinone and other terpenoid-quinone biosynthesis	Lrrc48	leucine rich repeat containing 48	11.0973	1.17314e-47
ENSMUSG00000028139.5	66353			Riiad1	regulatory subunit of type II PKA R-subunit (RIIa) domain containing 1	11.0096	6.97045e-23
ENSMUSG00000055301.8	11529		Two-component system	Adh7	alcohol dehydrogenase 7 (class IV) mu or sigma polypeptide	10.9609	1.85802e-21
ENSMUSG00000074199.7	64661	6019823	Protein export	Krtdap	keratinocyte differentiation associated protein	10.941	5.2882e-14
ENSMUSG00000033053.3	67483	6210160	alpha-Linolenic acid metabolism	1700028P14Rik	RIKEN cDNA 1700028P14 gene	10.9085	1.33835e-14
ENSMUSG00000042417.4	218630		Valine leucine and isoleucine biosynthesis	Ccno	cyclin O	10.7993	2.15093e-12
ENSMUSG00000032514.11	74052		ABC transporters	Ttc21a	tetratricopeptide repeat domain 21A	10.7326	1.07792e-15
ENSMUSG00000033765.4	80796	7290321	Butanoate metabolism	Calm4	calmodulin 4	10.6879	3.70013e-11
ENSMUSG00000020581.11	23795	8627545	Glycosphingolipid biosynthesis - ganglio series	Agr2	anterior gradient 2	10.6859	7.43653e-13
ENSMUSG00000027702.7	71827		Taurine and hypotaurine metabolism	Lrrc34	leucine rich repeat containing 34	10.6352	4.50717e-34
ENSMUSG00000035861.6	319875			Tmprss11b	transmembrane protease serine 11B	10.5771	4.08769e-58
ENSMUSG00000007034.15	70129			Slc44a4	solute carrier family 44 member 4	10.4901	3.33213e-10
ENSMUSG00000051225.9	239463			Fam83a	family with sequence similarity 83 member A	10.4427	7.44051e-11
ENSMUSG00000037738.11	330721			Nek5	NIMA (never in mitosis gene a)-related expressed kinase 5	10.442	3.7142e-12
ENSMUSG00000039236.18	57444	5463300	Nucleotide excision repair	Isg20	interferon-stimulated protein	10.384	6.05087e-12
ENSMUSG00000026365.15	12628			Cfh	complement component factor h	10.3621	1.43224e-57
ENSMUSG00000078639.1	620779	5554821	Twin-arginine translocation (Tat) system	Gm12695	predicted gene 12695	10.343	2.38794e-10
ENSMUSG00000057816.7	75784	6993283	beta-Alanine metabolism	1700007G11Rik	RIKEN cDNA 1700007G11 gene	10.3387	1.132e-12
ENSMUSG00000063428.8	70503	6407080	RNA polymerase	Ddo	D-aspartate oxidase	10.3295	2.55638e-14
ENSMUSG00000055945.7	320111			Prr18	proline rich 18	10.2914	5.70207e-33
ENSMUSG00000079339.6	667373		Trehalose biosynthesis D-glucose 1P => trehalose	Ifit1bl1	interferon induced protein with tetratricpeptide repeats 1B like 1	10.2783	5.18803e-10
ENSMUSG00000044737.6	317653			Klk14	kallikrein related-peptidase 14	10.242	6.34899e-11
ENSMUSG00000024411.9	11829	1191625	Arginine biosynthesis	Aqp4	aquaporin 4	10.2291	7.39869e-18
ENSMUSG00000032807.5	11686	1187012	Methane metabolism	Alox12b	arachidonate 12-lipoxygenase 12R type	10.1882	5.35192e-13
ENSMUSG00000026327.8	66957		Nucleotide excision repair	Serpinb11	serine (or cysteine) peptidase inhibitor clade B (ovalbumin) member 11	10.1842	1.86817e-25
ENSMUSG00000026981.15	16181		Pentose phosphate pathway	Il1rn	interleukin 1 receptor antagonist	10.165	8.29195e-13
ENSMUSG00000068885.4	69520		Nitrogen metabolism	Lce3f	late cornified envelope 3F	10.0956	6.22106e-10
ENSMUSG00000003354.5	105833			Ccdc65	coiled-coil domain containing 65	10.0571	6.96512e-25
ENSMUSG00000021622.3	76722			Ckmt2	creatine kinase mitochondrial 2	10.0112	6.82898e-10
ENSMUSG00000048148.17	319555			Nwd1	NACHT and WD repeat domain containing 1	10.0029	5.65263e-28
ENSMUSG00000044265.16	244180			Olfm5	olfactomedin 5	9.97721	4.02181e-36
ENSMUSG00000046168.8	328424			Kcnrg	potassium channel regulator	9.97508	2.18707e-22
ENSMUSG00000041828.15	217258	10601679	Two-component system	Abca8a	ATP-binding cassette sub-family A (ABC1) member 8a	9.9725	2.23148e-29
ENSMUSG00000096330.7	102637808			LOC102637808	low-density lipoprotein receptor class A domain-containing protein 1-like	9.96903	5.85468e-10
ENSMUSG00000020799.16	21689		Propanoate metabolism	Tekt1	tektin 1	9.96794	7.44337e-42
ENSMUSG00000068697.6	59011			Myoz1	myozenin 1	9.87263	1.83924e-19
ENSMUSG00000090356.2	625123		RNA polymerase bacteria	Gm6557	predicted gene 6557	9.85158	6.72241e-10
ENSMUSG00000046585.8	381229		Aminoacyl-tRNA biosynthesis prokaryotes	Cfap58	cilia and flagella associated protein 58	9.80207	3.00242e-15
ENSMUSG00000064202.15	381218		Ribosome bacteria	4430402I18Rik	RIKEN cDNA 4430402I18 gene	9.77585	5.67067e-14
ENSMUSG00000019178.17	76571		Phosphotransferase system (PTS)	Styxl1	serine/threonine/tyrosine interacting-like 1	9.75814	4.22632e-10
ENSMUSG00000034362.7	209294			Csta1	cystatin A1	9.74318	2.95569e-11
ENSMUSG00000047361.16	381260		CAM (Crassulacean acid metabolism) dark	Gm973	predicted gene 973	9.70663	3.56231e-34
ENSMUSG00000109572.1	100862066			Cfap99	cilia and flagella associated protein 99	9.70564	5.35489e-10
ENSMUSG00000039543.15	76670		Glycine serine and threonine metabolism	Cfap70	cilia and flagella associated protein 70	9.67091	1.69573e-19
ENSMUSG00000087149.8						9.60167	4.2533e-26
ENSMUSG00000096140.1	100043332			Ankrd66	ankyrin repeat domain 66	9.59091	1.02642e-09
ENSMUSG00000034035.18	622665		PhoR-PhoB (phosphate starvation response) two-component regulatory system	Ccdc17	coiled-coil domain containing 17	9.58244	5.22955e-18
ENSMUSG00000061068.6	17227	2845421	Glycine serine and threonine metabolism	Mcpt4	mast cell protease 4	9.57918	1.79521e-10
ENSMUSG00000079022.9	69700	6330671	Porphyrin and chlorophyll metabolism	Col22a1	collagen type XXII alpha 1	9.50558	2.89332e-46
ENSMUSG00000032726.12	12163	1201834	Arginine and proline metabolism	Bmp8a	bone morphogenetic protein 8a	9.5022	9.32025e-11
ENSMUSG00000026809.15	69987	6395091	Streptomycin biosynthesis	Spaca9	sperm acrosome associated 9	9.44302	6.16017e-14
ENSMUSG00000075569.10	18861			Pms2		9.28718	2.6422e-20
ENSMUSG00000025489.5	73835	6316642	Flagellar assembly	Ifitm5	interferon induced transmembrane protein 5	9.28343	2.84157e-29
ENSMUSG00000052212.6	68891	6337841	Base excision repair	Cd177	CD177 antigen	9.25435	4.88035e-13
ENSMUSG00000026380.10	81879		Inositol phosphate metabolism	Tfcp2l1	transcription factor CP2-like 1	9.20495	5.54521e-25
ENSMUSG00000022805.16	320214			Maats1	MYCBP-associated testis expressed 1	9.13395	5.79157e-12
ENSMUSG00000021534.7	69315		Lipoic acid metabolism	1700001L19Rik	RIKEN cDNA 1700001L19 gene	9.12045	1.06616e-12
ENSMUSG00000060188.6	232983			Cxcl17	chemokine (C-X-C motif) ligand 17	9.10916	3.02179e-09
ENSMUSG00000009070.14	71236		Nitrogen metabolism	Rsph14	radial spoke head homolog 14 (Chlamydomonas)	9.09551	6.45382e-10
ENSMUSG00000022225.6	17228			Cma1	chymase 1 mast cell	9.0149	2.23276e-17
ENSMUSG00000019936.10	13516	1463171	Amino sugar and nucleotide sugar metabolism	Epyc	epiphycan	8.90416	4.07638e-29
ENSMUSG00000071202.4	381077	100484854	COPII complex	Ccdc78	coiled-coil domain containing 78	8.87004	3.53605e-18
ENSMUSG00000067872.2	399599		CAM (Crassulacean acid metabolism) light	Ccdc87	coiled-coil domain containing 87	8.86375	3.1805e-13
ENSMUSG00000038663.7	244091			Fsd2	fibronectin type III and SPRY domain containing 2	8.86222	1.36451e-14
ENSMUSG00000053279.6	11668	1187233	Glycerophospholipid metabolism	Aldh1a1	aldehyde dehydrogenase family 1 subfamily A1	8.85548	1.7598e-19
ENSMUSG00000036198.12	75404		ABC transporters	Arhgap36	Rho GTPase activating protein 36	8.82656	5.2766e-24
ENSMUSG00000041193.15	18784		Benzoate degradation	Pla2g5	phospholipase A2 group V	8.8186	1.93686e-13
ENSMUSG00000013936.12	17906	2852802	Oxidative phosphorylation	Myl2	myosin light polypeptide 2 regulatory cardiac slow	8.79097	8.10954e-09
ENSMUSG00000039632.13	77609		Fructose and mannose metabolism	Ccdc151	coiled-coil domain containing 151	8.75946	4.00549e-26
ENSMUSG00000041737.8	235135			Tmem45b	transmembrane protein 45b	8.74467	8.02093e-11
ENSMUSG00000072663.12	320277			Spef2	sperm flagellar 2	8.74361	4.20832e-12
ENSMUSG00000050931.7	74442		Valine leucine and isoleucine degradation	Sgms2	sphingomyelin synthase 2	8.69667	3.27093e-127
ENSMUSG00000071550.13	212517		Pyrimidine metabolism	Cfap44	cilia and flagella associated protein 44	8.69621	2.96999e-14
ENSMUSG00000027559.5	12350		Glycerolipid metabolism	Car3	carbonic anhydrase 3	8.69496	2.42717e-21
ENSMUSG00000027793.6	12427		Novobiocin biosynthesis	Ccna1	cyclin A1	8.67201	7.08495e-16
ENSMUSG00000050860.6	237928			Phospho1	phosphatase orphan 1	8.60902	4.62756e-44
ENSMUSG00000048029.10	226265			Eno4	enolase 4	8.57128	2.2364e-10
ENSMUSG00000053161.16	71227	6477697	Vitamin B6 metabolism	Daw1	dynein assembly factor with WDR repeat domains 1	8.54637	1.76881e-08
ENSMUSG00000020805.14	237831			Slc13a5	solute carrier family 13 (sodium-dependent citrate transporter) member 5	8.53052	3.35333e-20
ENSMUSG00000036962.12	226356			Cfap221	cilia and flagella associated protein 221	8.49133	3.38117e-09
ENSMUSG00000063354.6	72027	6296918	Thiamine metabolism	Slc39a4	solute carrier family 39 (zinc transporter) member 4	8.4426	2.45597e-11
ENSMUSG00000042269.15	436062		Putative simple sugar transport system	Fam92b	family with sequence similarity 92 member B	8.40301	1.29336e-10
ENSMUSG00000035032.12	208583			Nek11	NIMA (never in mitosis gene a)-related expressed kinase 11	8.36796	1.39555e-11
ENSMUSG00000009210.10	75573		Inositol phosphate metabolism	Prr29	proline rich 29	8.3651	2.88122e-09
ENSMUSG00000050677.2	66717		Inositol phosphate metabolism	Ccdc96	coiled-coil domain containing 96	8.36193	1.33916e-13
ENSMUSG00000024066.8	22436			Xdh	xanthine dehydrogenase	8.34151	2.85346e-12
ENSMUSG00000041809.5	71877		Nitrogen metabolism	Efhc1	EF-hand domain (C-terminal) containing 1	8.32229	1.32589e-34
ENSMUSG00000018581.15	13411	1467627	Fatty acid biosynthesis	Dnah11	dynein axonemal heavy chain 11	8.32128	2.2709e-11
ENSMUSG00000100916.3	16866	3125244	Lysine biosynthesis	Lhb	luteinizing hormone beta	8.28704	9.80389e-11
ENSMUSG00000053153.14	66722			Spag16	sperm associated antigen 16	8.27596	9.36389e-26
ENSMUSG00000025916.10	69312		Nicotinate and nicotinamide metabolism	Ppp1r42	protein phosphatase 1 regulatory subunit 42	8.26254	9.76503e-09
ENSMUSG00000022468.11	19011		Fructose and mannose metabolism	Endou	endonuclease polyU-specific	8.24674	2.08441e-11
ENSMUSG00000022303.8	75766		Pyrimidine metabolism	Dcstamp	dendrocyte expressed seven transmembrane protein	8.22072	3.17607e-09
ENSMUSG00000084793.1						8.21922	3.1069e-08
ENSMUSG00000005800.3	17394	2821234	Bacterial chemotaxis	Mmp8	matrix metallopeptidase 8	8.19802	3.07421e-10
ENSMUSG00000026807.8	68870			Ak8	adenylate kinase 8	8.15851	6.83636e-16
ENSMUSG00000051669.5	239691			AU021092	expressed sequence AU021092	8.13426	4.55928e-20
ENSMUSG00000066129.15	76484	7035543	Fatty acid biosynthesis	Kndc1	kinase non-catalytic C-lobe domain (KIND) containing 1	8.13304	6.83176e-34
ENSMUSG00000032355.16	69642		Citrate cycle (TCA cycle)	Mlip	muscular LMNA-interacting protein	8.09315	1.7488e-09
ENSMUSG00000021795.9	20390		Pyrimidine metabolism	Sftpd	surfactant associated protein D	8.09154	3.87532e-08
ENSMUSG00000079355.4	252837			Ackr4	atypical chemokine receptor 4	8.07514	3.46087e-12
ENSMUSG00000061723.18	21957		Biosynthesis of unsaturated fatty acids	Tnnt3	troponin T3 skeletal fast	8.01768	5.80191e-17
ENSMUSG00000027483.7	18843		Glycine serine and threonine metabolism	Bpifa1	BPI fold containing family A member 1	7.98664	6.11214e-08
ENSMUSG00000051435.11	329977			Fhad1	forkhead-associated (FHA) phosphopeptide binding domain 1	7.98216	1.44335e-16
ENSMUSG00000024041.8	12954			Cryaa	crystallin alpha A	7.98199	3.47739e-08
ENSMUSG00000029161.7	68567		Streptomycin biosynthesis	Cgref1	cell growth regulator with EF hand domain 1	7.94805	1.49552e-49
ENSMUSG00000033327.16	81877	7390979	Peptidoglycan biosynthesis	Tnxb	tenascin XB	7.84995	2.52997e-14
ENSMUSG00000046275.2	237858			Tusc5	tumor suppressor candidate 5	7.82706	3.17763e-17
ENSMUSG00000055093.10						7.80885	6.18151e-25
ENSMUSG00000027913.5	74175	6283993	D-Alanine metabolism	Crct1	cysteine-rich C-terminal 1	7.78648	3.12071e-08
ENSMUSG00000058914.12	81799		Glycerolipid metabolism	C1qtnf3	C1q and tumor necrosis factor related protein 3	7.78495	1.03255e-17
ENSMUSG00000048368.8	27047			Omd	osteomodulin	7.78324	8.75791e-33
ENSMUSG00000037280.12	207839			Galnt6	UDP-N-acetyl-alpha-D-galactosamine:polypeptide N-acetylgalactosaminyltransferase 6	7.77615	3.51888e-23
ENSMUSG00000032023.7	70989			Jhy	juvenile hydrocephalus	7.70779	5.43801e-10
ENSMUSG00000070877.4	546840			Ldlrad1	low density lipoprotein receptor class A domain containing 1	7.70589	9.77897e-08
ENSMUSG00000078161.8	209601			Erich3	glutamate rich 3	7.70451	3.87911e-13
ENSMUSG00000094282.1	546886		phospholipases	Cfap73	cilia and flagella associated protein 73	7.66656	2.61692e-08
ENSMUSG00000049436.4	22268	3242752	Oxidative phosphorylation	Upk1b	uroplakin 1B	7.66262	2.17472e-18
ENSMUSG00000026611.17	74717		Aminobenzoate degradation	Spata17	spermatogenesis associated 17	7.65799	6.51108e-09
ENSMUSG00000027470.9	228785			Mylk2	myosin light polypeptide kinase 2 skeletal muscle	7.60824	3.87532e-08
ENSMUSG00000041559.7	14264	2552772	Galactose metabolism	Fmod	fibromodulin	7.54525	8.49239e-63
ENSMUSG00000025185.14	67573		Amino sugar and nucleotide sugar metabolism	Loxl4	lysyl oxidase-like 4	7.53948	5.4605e-22
ENSMUSG00000047230.6	12738	1089023	Galactose metabolism	Cldn2	claudin 2	7.48952	3.05055e-09
ENSMUSG00000048217.11	217214	10601855	Valine leucine and isoleucine biosynthesis	Nags	N-acetylglutamate synthase	7.45414	1.54235e-07
ENSMUSG00000020061.17	109272			Mybpc1	myosin binding protein C slow-type	7.3987	4.98644e-24
ENSMUSG00000033825.9	17229			Tpsb2	tryptase beta 2	7.32971	7.83324e-08
ENSMUSG00000022871.12	59083	5625168	Pentose and glucuronate interconversions	Fetub	fetuin beta	7.2794	3.96084e-09
ENSMUSG00000026668.10	68527			Ucma	upper zone of growth plate and cartilage matrix associated	7.26479	2.39916e-15
ENSMUSG00000049134.15	18175			Nrap	nebulin-related anchoring protein	7.23504	5.02741e-21
ENSMUSG00000034115.10	24046	3382696	Butanoate metabolism	Scn11a	sodium channel voltage-gated type XI alpha	7.22639	6.04703e-11
ENSMUSG00000033508.7	67855		Taurine and hypotaurine metabolism	Asprv1	aspartic peptidase retroviral-like 1	7.19728	6.27059e-13
ENSMUSG00000006205.13	56213		Terpenoid backbone biosynthesis	Htra1	HtrA serine peptidase 1	7.19401	2.00771e-43
ENSMUSG00000035638.14	224116			Muc20	mucin 20	7.16393	2.77666e-07
ENSMUSG00000078234.6	242721			Klhdc7a	kelch domain containing 7A	7.1624	1.60471e-11
ENSMUSG00000035295.10	76646	7040017	DNA replication	Wdr38	WD repeat domain 38	7.14686	8.33651e-10
ENSMUSG00000021798.13	24131		Streptomycin biosynthesis	Ldb3	LIM domain binding 3	7.14335	2.86769e-14
ENSMUSG00000026725.17	329278			Tnn	tenascin N	7.11322	1.93719e-27
ENSMUSG00000032948.10	320355			Lipi	lipase member I	7.10729	2.56419e-09
ENSMUSG00000023931.4	211482	10261285	Pantothenate and CoA biosynthesis	Efhb	EF hand domain family member B	7.06635	2.51708e-13
ENSMUSG00000032489.17	16578		Oxidative phosphorylation	Kif9	kinesin family member 9	7.0267	5.56773e-20
ENSMUSG00000061259.11	231382			Tmprss11d	transmembrane protease serine 11d	7.00576	5.06837e-11
ENSMUSG00000075302.10	66748		Two-component system	Erich2	glutamate rich 2	7.00574	5.56612e-15
ENSMUSG00000049709.4	244202			Nlrp10	NLR family pyrin domain containing 10	6.97347	1.29457e-08
ENSMUSG00000034785.14	13370	24944089	Inositol phosphate metabolism	Dio1	deiodinase iodothyronine type I	6.97233	4.87189e-07
ENSMUSG00000078487.8	242805			Ankrd65	ankyrin repeat domain 65	6.97082	3.40015e-07
ENSMUSG00000056215.12	74354			Lrguk	leucine-rich repeats and guanylate kinase domain containing	6.88694	5.52008e-14
ENSMUSG00000034552.8	71861		One carbon pool by folate	Zswim2	zinc finger SWIM-type containing 2	6.86337	6.53494e-07
ENSMUSG00000074006.3	18378	2933037	Nucleotide excision repair	Omp	olfactory marker protein	6.84673	5.27767e-08
ENSMUSG00000003617.16	12870		Lysine degradation	Cp	ceruloplasmin	6.83729	5.41692e-21
ENSMUSG00000023011.7	72393		Arachidonic acid metabolism	Faim2	Fas apoptotic inhibitory molecule 2	6.7656	3.09165e-14
ENSMUSG00000072812.4						6.76029	1.04127e-22
ENSMUSG00000031097.15	21953			Tnni2	troponin I skeletal fast 2	6.71018	6.76962e-12
ENSMUSG00000038060.15	320256			Dlec1	deleted in lung and esophageal cancer 1	6.68441	5.70043e-12
ENSMUSG00000022441.17	77627		Valine leucine and isoleucine degradation	Efcab6	EF-hand calcium binding domain 6	6.6843	6.28107e-09
ENSMUSG00000047228.9	232400			BC048546	cDNA sequence BC048546	6.67387	2.08345e-08
ENSMUSG00000079025.8	83492	103694507	Huntington's disease	Gsdmc	gasdermin C	6.64855	2.52642e-11
ENSMUSG00000048794.14	243538			Cfap100	cilia and flagella associated protein 100	6.59963	2.21908e-11
ENSMUSG00000026822.14	16819	2781334	Biotin metabolism	Lcn2	lipocalin 2	6.58145	1.54843e-08
ENSMUSG00000028348.7	68016	6295176	Base excision repair	Murc	muscle-related coiled-coil protein	6.54165	4.55331e-20
ENSMUSG00000034212.14	241158			Ankmy1	ankyrin repeat and MYND domain containing 1	6.53215	1.67034e-08
ENSMUSG00000063529.3	380842	725947	Lsm 2-8 complex	Stmnd1	stathmin domain containing 1	6.51054	1.05564e-08
ENSMUSG00000045502.6	80885			Hcar2	hydroxycarboxylic acid receptor 2	6.50974	4.22462e-08
ENSMUSG00000028801.14	78806		Glycerolipid metabolism	Stpg1	sperm tail PG rich repeat containing 1	6.50404	7.78596e-08
ENSMUSG00000030693.10	69540	6390490	Homologous recombination	Klk10	kallikrein related-peptidase 10	6.45343	4.12955e-07
ENSMUSG00000061322.15	68922	6093292	beta-Alanine metabolism	Dnaic1	dynein axonemal intermediate chain 1	6.42798	8.10954e-09
ENSMUSG00000046240.8	72927		Base excision repair	Hepacam	hepatocyte cell adhesion molecule	6.41466	2.30983e-08
ENSMUSG00000020062.6	216225	10565743	Purine metabolism	Slc5a8	solute carrier family 5 (iodide transporter) member 8	6.41308	4.37462e-09
ENSMUSG00000030317.8	110595			Timp4	tissue inhibitor of metalloproteinase 4	6.38165	2.97882e-09
ENSMUSG00000031637.13	67620			Lrp2bp	Lrp2 binding protein	6.33871	1.4411e-07
ENSMUSG00000054594.13	232790			Oscar	osteoclast associated receptor	6.33626	2.11334e-06
ENSMUSG00000073102.7	381738		Iron(III) transport system	Drc1	dynein regulatory complex subunit 1	6.3109	1.98063e-14
ENSMUSG00000054146.8	16665		Mismatch repair	Krt15	keratin 15	6.29608	3.27383e-41
ENSMUSG00000078964.2	382044	4848501	PTS system fructose-specific II component	Ces1b	carboxylesterase 1B	6.24702	2.57015e-06
ENSMUSG00000022123.8	64929	6091346	Fatty acid degradation	Scel	sciellin	6.2392	5.58806e-16
ENSMUSG00000022218.15	21816			Tgm1	transglutaminase 1 K polypeptide	6.23663	5.63535e-10
ENSMUSG00000044080.9	20193		Selenocompound metabolism	S100a1	S100 calcium binding protein A1	6.21327	4.99439e-20
ENSMUSG00000047773.13	382543	4998421	Type II general secretion pathway	Ankfn1	ankyrin-repeat and fibronectin type III domain containing 1	6.21147	6.8541e-09
ENSMUSG00000026574.5	56429		Caprolactam degradation	Dpt	dermatopontin	6.1974	1.11439e-10
ENSMUSG00000001025.8	20200		Streptomycin biosynthesis	S100a6	S100 calcium binding protein A6 (calcyclin)	6.18277	1.12368e-44
ENSMUSG00000024330.16	12815	1089024	Lipoic acid metabolism	Col11a2	collagen type XI alpha 2	6.1604	1.72238e-27
ENSMUSG00000053111.13	66930			Fank1	fibronectin type 3 and ankyrin repeat domains 1	6.1453	3.56974e-07
ENSMUSG00000060962.12	73712		Naphthalene degradation	Dmkn	dermokine	6.13503	3.26366e-06
ENSMUSG00000040170.13	55990		Porphyrin and chlorophyll metabolism	Fmo2	flavin containing monooxygenase 2	6.12142	5.41692e-21
ENSMUSG00000030717.9	56312	5388544	Thiamine metabolism	Nupr1	nuclear protein transcription regulator 1	6.11526	2.19418e-18
ENSMUSG00000041986.16	270162			Elmod1	ELMO/CED-12 domain containing 1	6.10233	2.29934e-15
ENSMUSG00000026173.15	18802		Propanoate metabolism	Plcd4	phospholipase C delta 4	6.09973	3.37069e-06
ENSMUSG00000046637.3	242800			Ttc34	tetratricopeptide repeat domain 34	6.09783	2.01884e-07
ENSMUSG00000019987.8	11846	1191843	Phenylalanine metabolism	Arg1	arginase liver	6.07212	4.34538e-11
ENSMUSG00000001506.10	12842	1089228	Mismatch repair	Col1a1	collagen type I alpha 1	6.06656	6.8438e-21
ENSMUSG00000021091.8	20716		Aminoacyl-tRNA biosynthesis	Serpina3n	serine (or cysteine) peptidase inhibitor clade A member 3N	6.06358	1.88909e-08
ENSMUSG00000026090.16	72097		Starch and sucrose metabolism	2010300C02Rik	RIKEN cDNA 2010300C02 gene	6.05669	3.09847e-18
ENSMUSG00000038560.7	83395			Sp6	trans-acting transcription factor 6	6.05257	3.73879e-15
ENSMUSG00000029683.7	93677		Glycerophospholipid metabolism	Lmod2	leiomodin 2 (cardiac)	6.03897	3.2147e-09
ENSMUSG00000059325.14	74318		Aminoacyl-tRNA biosynthesis	Hopx	HOP homeobox	6.02419	1.8244e-15
ENSMUSG00000020396.8	380684	10558440	Pentose phosphate pathway non-oxidative phase fructose 6P => ribose 5P	Nefh	neurofilament heavy polypeptide	6.0196	1.0167e-11
ENSMUSG00000079502.8	329375			Cfap77	cilia and flagella associated protein 77	5.99692	7.39884e-12
ENSMUSG00000027676.11	51938		Tyrosine metabolism	Ccdc39	coiled-coil domain containing 39	5.97709	1.03142e-20
ENSMUSG00000019787.8	76757		Pentose phosphate pathway	Trdn	triadin	5.9504	3.50857e-09
ENSMUSG00000048939.13	268878			Atp13a5	ATPase type 13A5	5.94924	4.92904e-08
ENSMUSG00000052271.7	17341		Cyanoamino acid metabolism	Bhlha15	basic helix-loop-helix family member a15	5.90679	1.80905e-07
ENSMUSG00000029830.15	320590			Svopl	SV2 related protein homolog (rat)-like	5.88497	2.13287e-08
ENSMUSG00000038801.6	338417			Scgb1c1	secretoglobin family 1C member 1	5.88285	4.32893e-06
ENSMUSG00000026578.6	74895	6944531	Oxidative phosphorylation	Ccdc181	coiled-coil domain containing 181	5.8752	3.5698e-35
ENSMUSG00000021950.15	11752	1066198	Histidine metabolism	Anxa8	annexin A8	5.87085	5.89398e-12
ENSMUSG00000037185.8	74127	6277183	Nucleotide excision repair	Krt80	keratin 80	5.86401	3.61395e-10
ENSMUSG00000031610.3	20284		Purine metabolism	Scrg1	scrapie responsive gene 1	5.86159	8.22569e-12
ENSMUSG00000014846.12	67971			Tppp3	tubulin polymerization-promoting protein family member 3	5.85435	1.24162e-44
ENSMUSG00000062515.3	11770	1066958	Peptidoglycan biosynthesis	Fabp4	fatty acid binding protein 4 adipocyte	5.84497	4.73355e-10
ENSMUSG00000034353.14	51801		Phosphotransferase system (PTS)	Ramp1	receptor (calcitonin) activity modifying protein 1	5.82595	2.55816e-13
ENSMUSG00000045259.4	68874		Glyoxylate and dicarboxylate metabolism	Klhdc9	kelch domain containing 9	5.82521	2.77723e-10
ENSMUSG00000090291.2	278795			Lrrc10b	leucine rich repeat containing 10B	5.81656	7.50644e-10
ENSMUSG00000055978.5	14344	2553145	Homologous recombination	Fut2	fucosyltransferase 2	5.80647	8.19508e-09
ENSMUSG00000074259.10	546134	842152	trans-lycopene biosynthesis II (plants)	Gramd2	GRAM domain containing 2	5.79282	7.4402e-15
ENSMUSG00000015962.5	69428			1700016C15Rik	RIKEN cDNA 1700016C15 gene	5.78956	6.46233e-06
ENSMUSG00000036231.5	403205		Zinc transport system	Agr3	anterior gradient 3	5.78092	7.33729e-07
ENSMUSG00000041577.5	116847	6094902	RNA degradation	Prelp	proline arginine-rich end leucine-rich repeat	5.7759	6.95364e-24
ENSMUSG00000048416.15	17349		Polyketide sugar unit biosynthesis	Mlf1	myeloid leukemia factor 1	5.75472	2.40801e-36
ENSMUSG00000048442.15	66528		Starch and sucrose metabolism	Smim5	small integral membrane protein 5	5.74357	9.75591e-13
ENSMUSG00000005864.7	12789	1088894	Glycerophospholipid metabolism	Cnga2	cyclic nucleotide gated channel alpha 2	5.73401	3.06391e-08
ENSMUSG00000072941.5	20657			Sod3	superoxide dismutase 3 extracellular	5.72829	2.77723e-10
ENSMUSG00000027401.9	21818			Tgm3	transglutaminase 3 E polypeptide	5.71122	1.57058e-07
ENSMUSG00000022236.9	252967			Ropn1l	ropporin 1-like	5.68993	1.26069e-08
ENSMUSG00000075225.13	75973	7008713	Fatty acid degradation	Ccdc162	coiled-coil domain containing 162	5.68467	4.09403e-10
ENSMUSG00000020930.9	73293			Ccdc103	coiled-coil domain containing 103	5.6794	2.65197e-11
ENSMUSG00000004473.10	20256		ABC transporters	Clec11a	C-type lectin domain family 11 member a	5.67522	4.03334e-27
ENSMUSG00000047861.2	14233	1732314	Vitamin B6 metabolism	Foxi1	forkhead box I1	5.63864	1.02813e-05
ENSMUSG00000073077.6	667736		Valine/isoleucine biosynthesis pyruvate => valine / 2-oxobutanoate => isoleucine	Gm8787	predicted gene 8787	5.63669	5.13228e-13
ENSMUSG00000042717.5	140491	1238255	CDP-diacylglycerol biosynthesis II	Ppp1r3a	protein phosphatase 1 regulatory (inhibitor) subunit 3A	5.63563	9.33453e-08
ENSMUSG00000021363.13	17152	16997952	Mismatch repair	Mak	male germ cell-associated kinase	5.57282	1.20447e-11
ENSMUSG00000021749.5	18300	2933169	Oxidative phosphorylation	Oit1	oncoprotein induced transcript 1	5.56338	9.38101e-09
ENSMUSG00000022209.12	71412		Aminoacyl-tRNA biosynthesis	Dhrs2	dehydrogenase/reductase member 2	5.54636	3.7381e-06
ENSMUSG00000035095.11	219148		Histidine metabolism	Fam167a	family with sequence similarity 167 member A	5.53882	6.18124e-25
ENSMUSG00000075602.10	110454			Ly6a	lymphocyte antigen 6 complex locus A	5.52078	1.96667e-06
ENSMUSG00000001948.10	20686		Polyketide sugar unit biosynthesis	Spa17	sperm autoantigenic protein 17	5.51779	1.26715e-15
ENSMUSG00000052221.7	210762			Ppp1r36	protein phosphatase 1 regulatory subunit 36	5.51361	8.77522e-21
ENSMUSG00000015085.8	12496	1213743	Biosynthesis of type II polyketide backbone	Entpd2	ectonucleoside triphosphate diphosphohydrolase 2	5.50746	6.88501e-10
ENSMUSG00000039372.5	381270		Phosphate transport system	2017-03-04	membrane-associated ring finger (C3HC4) 4	5.49906	1.36778e-12
ENSMUSG00000032454.9	19660	3085629	Citrate cycle (TCA cycle)	Rbp2	retinol binding protein 2 cellular	5.49345	6.48382e-06
ENSMUSG00000022212.15	12891			Cpne6	copine VI	5.47486	1.39208e-06
ENSMUSG00000030218.2	17313	2818808	Ubiquinone and other terpenoid-quinone biosynthesis	Mgp	matrix Gla protein	5.46713	1.81971e-52
ENSMUSG00000076434.9	71856		Propanoate metabolism	Wfdc3	WAP four-disulfide core domain 3	5.43951	7.26938e-07
ENSMUSG00000026413.12	18772			Pkp1	plakophilin 1	5.43646	1.61513e-11
ENSMUSG00000040969.14	77669		C5-Branched dibasic acid metabolism	Arhgef38	Rho guanine nucleotide exchange factor (GEF) 38	5.4253	2.71391e-06
ENSMUSG00000029403.14	53886	5227971	Homologous recombination	Cdkl2	cyclin-dependent kinase-like 2 (CDC2-related kinase)	5.41117	6.31719e-08
ENSMUSG00000040907.15	232975			Atp1a3	ATPase Na+/K+ transporting alpha 3 polypeptide	5.41035	6.3047e-13
ENSMUSG00000028940.2	15206	2688461	Lipopolysaccharide biosynthesis	Hes2	hairy and enhancer of split 2 (Drosophila)	5.39941	1.31476e-05
ENSMUSG00000069516.7	17105	16998053	Sphingolipid metabolism	Lyz2	lysozyme 2	5.38182	2.81802e-26
ENSMUSG00000046523.4	67516			Kctd4	potassium channel tetramerisation domain containing 4	5.3771	2.22229e-09
ENSMUSG00000004098.7	53867		Terpenoid backbone biosynthesis	Col5a3	collagen type V alpha 3	5.36167	2.36692e-17
ENSMUSG00000040412.16	229722			5330417C22Rik	RIKEN cDNA 5330417C22 gene	5.35449	6.06399e-11
ENSMUSG00000027656.7	22403		Inositol phosphate metabolism	Wisp2	WNT1 inducible signaling pathway protein 2	5.34682	3.16876e-06
ENSMUSG00000062345.10	18788	2958952	Selenocompound metabolism	Serpinb2	serine (or cysteine) peptidase inhibitor clade B member 2	5.3455	1.34546e-05
ENSMUSG00000054905.2	20863			Stfa3	stefin A3	5.33525	4.32893e-06
ENSMUSG00000045031.18	207175			Cetn4	centrin 4	5.33259	4.32945e-16
ENSMUSG00000025757.12	18415			Hspa4l	heat shock protein 4 like	5.3302	2.86882e-18
ENSMUSG00000061462.16	380698	16911544	beta-Oxidation	Obscn	obscurin cytoskeletal calmodulin and titin-interacting RhoGEF	5.32829	1.015e-14
ENSMUSG00000023393.15	228993			Slc17a9	solute carrier family 17 member 9	5.32319	1.14001e-06
ENSMUSG00000029608.10	19894	3087364	Steroid biosynthesis	Rph3a	rabphilin 3A	5.30946	2.37803e-07
ENSMUSG00000038570.15	330577			Saxo2	stabilizer of axonemal microtubules 2	5.29964	2.44921e-11
ENSMUSG00000018830.8	17880		Two-component system	Myh11	myosin heavy polypeptide 11 smooth muscle	5.28246	4.21452e-14
ENSMUSG00000003477.5	21743	3230414	Purine metabolism	Inmt	indolethylamine N-methyltransferase	5.2816	8.56877e-10
ENSMUSG00000066196.11	433700	24303118	Peptides/nickel transport system	Spag8	sperm associated antigen 8	5.26954	2.7121e-09
ENSMUSG00000067006.12	20724	3167514	RNA polymerase	Serpinb5	serine (or cysteine) peptidase inhibitor clade B member 5	5.26899	5.43516e-17
ENSMUSG00000017737.2	17395	2817960	Flagellar assembly	Mmp9	matrix metallopeptidase 9	5.26692	2.04564e-25
ENSMUSG00000073633.9	66153		Glycolysis / Gluconeogenesis	Fbxo36	F-box protein 36	5.2517	3.391e-15
ENSMUSG00000002475.15	106861			Abhd3	abhydrolase domain containing 3	5.24347	8.53051e-11
ENSMUSG00000022595.7	68311		Ascorbate and aldarate metabolism	Lypd2	Ly6/Plaur domain containing 2	5.24318	9.27137e-07
ENSMUSG00000056071.12	20202			S100a9	S100 calcium binding protein A9 (calgranulin B)	5.23266	1.97839e-09
ENSMUSG00000041673.11	67580		Glycerolipid metabolism	Lrrc18	leucine rich repeat containing 18	5.22402	1.02134e-09
ENSMUSG00000078787.8	384724		Cysteine biosynthesis serine => cysteine	Cyp2t4	cytochrome P450 family 2 subfamily t polypeptide 4	5.16897	2.29115e-06
ENSMUSG00000032591.15	15235	2688706	Folate biosynthesis	Mst1	macrophage stimulating 1 (hepatocyte growth factor-like)	5.16327	8.3546e-06
ENSMUSG00000039155.15	381409		NAD biosynthesis aspartate => NAD	Cdh26	cadherin-like 26	5.16088	9.45233e-08
ENSMUSG00000038776.13	13849		ABC transporters	Ephx1	epoxide hydrolase 1 microsomal	5.15527	8.10307e-12
ENSMUSG00000033880.11	19039		Tryptophan metabolism	Lgals3bp	lectin galactoside-binding soluble 3 binding protein	5.15309	1.9806e-14
ENSMUSG00000024164.15	12266	1209788	Glutathione metabolism	C3	complement component 3	5.14159	4.36535e-09
ENSMUSG00000026576.12	11931		Fructose and mannose metabolism	Atp1b1	ATPase Na+/K+ transporting beta 1 polypeptide	5.12392	5.32074e-24
ENSMUSG00000031377.11	12169	1200622	Phenylalanine tyrosine and tryptophan biosynthesis	Bmx	BMX non-receptor tyrosine kinase	5.12326	5.21114e-09
ENSMUSG00000033208.7	20203		Lipopolysaccharide biosynthesis	S100b	S100 protein beta polypeptide neural	5.09845	4.54919e-28
ENSMUSG00000056643.5	71797			Chst13	carbohydrate (chondroitin 4) sulfotransferase 13	5.08238	6.21723e-07
ENSMUSG00000025784.5	21922		Inositol phosphate metabolism	Clec3b	C-type lectin domain family 3 member b	5.08073	1.36013e-05
ENSMUSG00000086158.2	546143	844237	lupeol biosynthesis	Ccpg1os	cell cycle progression 1 opposite strand	5.07422	1.26715e-15
ENSMUSG00000090336.4	403185		Phospholipid transport system	4932443I19Rik	RIKEN cDNA 4932443I19 gene	5.07111	8.19508e-09
ENSMUSG00000073650.8	241112			Catip	ciliogenesis associated TTC17 interacting protein	5.04151	1.4716e-07
ENSMUSG00000029095.17	231148			Ablim2	actin-binding LIM protein 2	5.02493	2.96877e-05
ENSMUSG00000034810.7	20272	3115078	Pentose and glucuronate interconversions	Scn7a	sodium channel voltage-gated type VII alpha	5.02381	3.10316e-10
ENSMUSG00000039110.14	104601	6571275	Glycosylphosphatidylinositol(GPI)-anchor biosynthesis	Mycbpap	MYCBP associated protein	5.01267	1.34483e-11
ENSMUSG00000079235.10	100502861			Ccdc13	coiled-coil domain containing 13	5.01052	8.39455e-09
ENSMUSG00000012428.9	117167	7678092	RNA degradation	Steap4	STEAP family member 4	5.00266	8.4852e-18
ENSMUSG00000079103.2						4.99971	3.52996e-05
ENSMUSG00000029096.15	78558	7162537	Mismatch repair	Htra3	HtrA serine peptidase 3	4.99901	9.32251e-38
ENSMUSG00000028111.4	13038			Ctsk	cathepsin K	4.98899	1.74978e-37
ENSMUSG00000040350.16	94089			Trim7	tripartite motif-containing 7	4.98738	1.4747e-08
ENSMUSG00000020434.4	67430	6216062	Citrate cycle (TCA cycle)	4921536K21Rik	RIKEN cDNA 4921536K21 gene	4.97227	5.17286e-09
ENSMUSG00000055214.15	319455			Pld5	phospholipase D family member 5	4.97171	1.99898e-06
ENSMUSG00000040812.14	271813			Agbl2	ATP/GTP binding protein-like 2	4.9587	7.43874e-13
ENSMUSG00000108900.1	619297		Sec (secretion) system	C430049E01Rik	RIKEN cDNA C430049E01 gene	4.95835	6.61036e-07
ENSMUSG00000078144.4	69543		Pentose phosphate pathway	Capns2	calpain small subunit 2	4.94508	1.39011e-06
ENSMUSG00000044217.16	11830	1192171	Purine metabolism	Aqp5	aquaporin 5	4.94003	3.12086e-05
ENSMUSG00000031972.5	11459	1064139	RNA polymerase	Acta1	actin alpha 1 skeletal muscle	4.93119	8.77514e-11
ENSMUSG00000044708.5	16513		Naphthalene degradation	Kcnj10	potassium inwardly-rectifying channel subfamily J member 10	4.92621	1.89688e-07
ENSMUSG00000040473.15	207686			Cfap69	cilia and flagella associated protein 69	4.91013	5.10478e-20
ENSMUSG00000029601.13	75732			Iqcd	IQ motif containing D	4.90644	8.21559e-08
ENSMUSG00000011118.4	208098			Panx3	pannexin 3	4.90241	3.47781e-34
ENSMUSG00000051076.8	242122			Vtcn1	V-set domain containing T cell activation inhibitor 1	4.90112	2.94825e-06
ENSMUSG00000079436.3	100040591			Kcnj13	potassium inwardly-rectifying channel subfamily J member 13	4.87527	4.57645e-05
ENSMUSG00000035805.13	170790	9708032	Penicillin and cephalosporin biosynthesis	Mlc1	megalencephalic leukoencephalopathy with subcortical cysts 1 homolog (human)	4.87214	5.548e-05
ENSMUSG00000064307.13	69358			Lrrc51	leucine rich repeat containing 51	4.86005	2.82615e-12
ENSMUSG00000027068.6	241452			Dhrs9	dehydrogenase/reductase (SDR family) member 9	4.85959	1.57439e-05
ENSMUSG00000025196.4	93721		Pentose phosphate pathway	Cpn1	carboxypeptidase N polypeptide 1	4.85059	6.26701e-05
ENSMUSG00000031760.9	17751			Mt3	metallothionein 3	4.84619	3.93976e-07
ENSMUSG00000032420.8	23959			Nt5e	5' nucleotidase ecto	4.83757	2.51831e-29
ENSMUSG00000028328.13	21916		Starch and sucrose metabolism	Tmod1	tropomodulin 1	4.83464	3.73324e-20
ENSMUSG00000030470.15	13009	1094201	Fatty acid degradation	Csrp3	cysteine and glycine-rich protein 3	4.81349	2.53761e-07
ENSMUSG00000032122.15	56857		C5-Branched dibasic acid metabolism	Slc37a2	solute carrier family 37 (glycerol-3-phosphate transporter) member 2	4.81049	2.2187e-14
ENSMUSG00000038239.11	15464	2743725	Fructose and mannose metabolism	Hrc	histidine rich calcium binding protein	4.80668	9.14827e-17
ENSMUSG00000032359.14	13036	1094137	Chlorocyclohexane and chlorobenzene degradation	Ctsh	cathepsin H	4.79103	6.39304e-22
ENSMUSG00000064294.12	71724	6485487	D-Alanine metabolism	Aox3	aldehyde oxidase 3	4.78146	2.45597e-11
ENSMUSG00000063767.4	381493			S100a7a	S100 calcium binding protein A7A	4.77449	4.02584e-05
ENSMUSG00000032259.8	13489	1463258	Arginine biosynthesis	Drd2	dopamine receptor D2	4.75604	6.47635e-05
ENSMUSG00000048373.8	14181	1732555	Purine metabolism	Fgfbp1	fibroblast growth factor binding protein 1	4.75538	1.81589e-10
ENSMUSG00000029154.13	231293			Cwh43	cell wall biogenesis 43 C-terminal homolog	4.753	9.02405e-05
ENSMUSG00000028217.11	12557	1207573	D-Alanine metabolism	Cdh17	cadherin 17	4.75124	2.35167e-06
ENSMUSG00000057897.14	12323		Fatty acid biosynthesis	Camk2b	calcium/calmodulin-dependent protein kinase II beta	4.74975	2.37432e-07
ENSMUSG00000054046.7	626834		Ascorbate and aldarate metabolism	Klk13	kallikrein related-peptidase 13	4.73335	1.07756e-05
ENSMUSG00000022479.15	22337			Vdr	vitamin D receptor	4.72956	2.02407e-08
ENSMUSG00000063704.12	332110			Mapk15	mitogen-activated protein kinase 15	4.7287	7.08299e-10
ENSMUSG00000036256.13	29817	3799798	Phosphotransferase system (PTS)	Igfbp7	insulin-like growth factor binding protein 7	4.72158	4.1253e-15
ENSMUSG00000057265.12	72873			Bbof1	basal body orientation factor 1	4.71508	7.30457e-15
ENSMUSG00000026697.10	17926			Myoc	myocilin	4.70501	9.23541e-05
ENSMUSG00000023336.6	67866		Polyketide sugar unit biosynthesis	Wfdc1	WAP four-disulfide core domain 1	4.6905	3.84505e-05
ENSMUSG00000022146.12	18414	3648291	Phenylalanine tyrosine and tryptophan biosynthesis	Osmr	oncostatin M receptor	4.68479	1.73209e-07
ENSMUSG00000037362.8	18133			Nov	nephroblastoma overexpressed gene	4.676	8.45541e-13
ENSMUSG00000031070.15	211577		Sulfur metabolism	Mrgprf	MAS-related GPR member F	4.66633	4.2818e-07
ENSMUSG00000068794.7	213945		Cysteine and methionine metabolism	Col28a1	collagen type XXVIII alpha 1	4.66493	1.68594e-14
ENSMUSG00000032648.14	19309		Lipoic acid metabolism	Pygm		4.66434	2.27261e-12
ENSMUSG00000106877.3	19309		Lipoic acid metabolism	Pygm	muscle glycogen phosphorylase	4.66434	2.27261e-12
ENSMUSG00000071356.7	18489		Pyrimidine metabolism	Reg3b	regenerating islet-derived 3 beta	4.66311	0.000102019
ENSMUSG00000049281.16	235281			Scn3b	sodium channel voltage-gated type III beta	4.66244	1.04694e-20
ENSMUSG00000023067.13	12575			Cdkn1a	cyclin-dependent kinase inhibitor 1A (P21)	4.65391	1.7435e-52
ENSMUSG00000029660.10	75860			Tex26	testis expressed 26	4.65374	5.93799e-05
ENSMUSG00000048329.7	215723		Pentose and glucuronate interconversions	Mfsd6l	major facilitator superfamily domain containing 6-like	4.63827	8.69468e-05
ENSMUSG00000042268.10	320718			Slc26a9	solute carrier family 26 member 9	4.62798	4.45989e-05
ENSMUSG00000019122.8	20308		Cyanoamino acid metabolism	Ccl9	chemokine (C-C motif) ligand 9	4.62691	2.40788e-06
ENSMUSG00000006269.7	110935			Atp6v1b1	ATPase H+ transporting lysosomal V1 subunit B1	4.61348	4.02392e-06
ENSMUSG00000055775.16	17885		Protein export	Myh8	myosin heavy polypeptide 8 skeletal muscle perinatal	4.59889	4.74105e-05
ENSMUSG00000054342.8	16534		Lipoic acid metabolism	Kcnn4	potassium intermediate/small conductance calcium-activated channel subfamily N member 4	4.58266	4.50702e-07
ENSMUSG00000030607.7	11595			Acan	aggrecan	4.57441	1.2644e-11
ENSMUSG00000079451.9	320454			Tmprss11g	transmembrane protease serine 11g	4.57343	0.000126245
ENSMUSG00000031465.6	11601		Two-component system	Angpt2	angiopoietin 2	4.57175	2.62554e-19
ENSMUSG00000027224.14	213696	10350974	Bacterial secretion system	Duoxa1	dual oxidase maturation factor 1	4.55546	2.21196e-05
ENSMUSG00000043430.5	76943		Glycolysis / Gluconeogenesis	Psapl1	prosaposin-like 1	4.55274	0.000110605
ENSMUSG00000019982.15	17863	2864429	Biotin metabolism	Myb	myeloblastosis oncogene	4.54687	2.6873e-10
ENSMUSG00000050122.18						4.54194	1.9168e-05
ENSMUSG00000035910.15	195208		Pyrimidine metabolism	Dcdc2a	doublecortin domain containing 2a	4.53981	8.56877e-10
ENSMUSG00000003657.9	12308	1209133	Two-component system	Calb2	calbindin 2	4.51015	1.04768e-05
ENSMUSG00000050138.7	210741			Kcnk12	potassium channel subfamily K member 12	4.50732	0.000156195
ENSMUSG00000025257.5	66611		Glycine serine and threonine metabolism	Ribc1	RIB43A domain with coiled-coils 1	4.50221	1.00989e-08
ENSMUSG00000001622.15	12994	1090308	DNA replication	Csn3	casein kappa	4.49434	0.000169178
ENSMUSG00000033615.9	12889		Streptomycin biosynthesis	Cplx1	complexin 1	4.49388	6.65284e-12
ENSMUSG00000029618.13	18261	2898279	Selenocompound metabolism	Ocm	oncomodulin	4.49197	0.000170085
ENSMUSG00000054545.17	94284			Ugt1a6a	UDP glucuronosyltransferase 1 family polypeptide A6A	4.46522	6.39528e-09
ENSMUSG00000050463.8	332131			Krt78	keratin 78	4.45466	0.000149147
ENSMUSG00000020911.14	16669	2796664	Pentose phosphate pathway	Krt19	keratin 19	4.44295	8.18332e-15
ENSMUSG00000039109.15	74145		Arginine biosynthesis	F13a1	coagulation factor XIII A1 subunit	4.4325	5.26047e-27
ENSMUSG00000015090.13	19215	3031062	Protein export	Ptgds	prostaglandin D2 synthase (brain)	4.42713	0.000171582
ENSMUSG00000049811.16	73873	6289735	Lysine biosynthesis	Fam161a	family with sequence similarity 161 member A	4.4218	2.37537e-16
ENSMUSG00000079679.3	232585			Vwde	von Willebrand factor D and EGF domains	4.42143	2.43502e-05
ENSMUSG00000027887.11	17306		Ascorbate and aldarate metabolism	Sypl2	synaptophysin-like 2	4.41196	3.18202e-10
ENSMUSG00000049422.6	103172		Glycerolipid metabolism	Chchd10	coiled-coil-helix-coiled-coil-helix domain containing 10	4.3819	1.67354e-10
ENSMUSG00000020836.15	216961	10368084	Valine leucine and isoleucine biosynthesis	Coro6	coronin 6	4.35639	7.55804e-06
ENSMUSG00000067795.13	75799		Lipopolysaccharide biosynthesis	4930444P10Rik	RIKEN cDNA 4930444P10 gene	4.35622	1.87928e-07
ENSMUSG00000038354.13	213121	10309465	Peptidoglycan biosynthesis	Ankrd35	ankyrin repeat domain 35	4.35353	1.01139e-09
ENSMUSG00000051437.4	244179			Ubqlnl	ubiquilin-like	4.34974	6.78403e-05
ENSMUSG00000030107.10	24110			Usp18	ubiquitin specific peptidase 18	4.33701	5.72032e-06
ENSMUSG00000000167.14	72614	6788356	Aminoacyl-tRNA biosynthesis	Pih1d2	PIH1 domain containing 2	4.33184	1.64352e-09
ENSMUSG00000062694.7	12391		Fructose and mannose metabolism	Cav3	caveolin 3	4.32513	1.8619e-06
ENSMUSG00000031461.4	17930	2852503	beta-Alanine metabolism	Myom2	myomesin 2	4.31721	4.97468e-07
ENSMUSG00000029330.8	74596			Cds1	CDP-diacylglycerol synthase 1	4.31576	1.6003e-10
ENSMUSG00000046480.6	399548		Phosphate transport system	Scn4b	sodium channel type IV beta	4.30054	1.41671e-08
ENSMUSG00000047420.8	208164			Fam180a	family with sequence similarity 180 member A	4.29432	5.2528e-05
ENSMUSG00000030307.8	243616			Slc6a11	solute carrier family 6 (neurotransmitter transporter GABA) member 11	4.29338	0.000136502
ENSMUSG00000044734.15	66222		Porphyrin and chlorophyll metabolism	Serpinb1a	serine (or cysteine) peptidase inhibitor clade B member 1a	4.29058	1.7169e-09
ENSMUSG00000026950.17	17996	2852839	Bacterial secretion system	Neb	nebulin	4.28771	9.45375e-11
ENSMUSG00000034591.5	338365			Slc41a2	solute carrier family 41 member 2	4.28435	1.19907e-13
ENSMUSG00000044667.12	229791			Plppr4	phospholipid phosphatase related 4	4.27997	7.76828e-07
ENSMUSG00000053522.11	16858			Lgals7	lectin galactose binding soluble 7	4.27834	5.36451e-10
ENSMUSG00000006056.13	76815		Riboflavin metabolism	Calcoco2	calcium binding and coiled-coil domain 2	4.26672	7.3608e-05
ENSMUSG00000020788.15	53313			Atp2a3	ATPase Ca++ transporting ubiquitous	4.26527	9.71418e-10
ENSMUSG00000033826.9	13417			Dnah8	dynein axonemal heavy chain 8	4.24967	1.22605e-10
ENSMUSG00000053675.8	74176		Glutathione metabolism	Tgm5	transglutaminase 5	4.24635	0.000300353
ENSMUSG00000063646.15	76071	7011124	Fatty acid biosynthesis	Jakmip1	janus kinase and microtubule interacting protein 1	4.2422	1.33245e-07
ENSMUSG00000037613.16	79201		Fructose and mannose metabolism	Tnfrsf23	tumor necrosis factor receptor superfamily member 23	4.24204	6.83408e-11
ENSMUSG00000058624.12	14544	24949229	Ribosome	Gda	guanine deaminase	4.23538	3.57207e-06
ENSMUSG00000043388.8	243339			Tmem130	transmembrane protein 130	4.23389	0.00010383
ENSMUSG00000067616.11	56538		Glycolysis / Gluconeogenesis	Klk11	kallikrein related-peptidase 11	4.21667	0.000254311
ENSMUSG00000054134.13	52020		Arginine biosynthesis	Umodl1	uromodulin-like 1	4.20873	0.000348783
ENSMUSG00000033966.7	381113		Cytochrome d ubiquinol oxidase	Cdkl4	cyclin-dependent kinase-like 4	4.20141	1.28284e-05
ENSMUSG00000018593.13	20692		Pyruvate metabolism	Sparc	secreted acidic cysteine rich glycoprotein	4.19356	8.41698e-55
ENSMUSG00000026959.13	14810	2624940	Taurine and hypotaurine metabolism	Grin1	glutamate receptor ionotropic NMDA1 (zeta 1)	4.19016	7.84366e-08
ENSMUSG00000060176.3	75050	6943317	Oxidative phosphorylation	Kif27	kinesin family member 27	4.18581	2.6608e-16
ENSMUSG00000057176.4	233899			Ccdc189	coiled-coil domain containing 189	4.18447	1.28803e-12
ENSMUSG00000048520.16	320118			Fbxl13	F-box and leucine-rich repeat protein 13	4.18335	0.000281923
ENSMUSG00000031906.9	58994	5623006	Oxidative phosphorylation	Smpd3	sphingomyelin phosphodiesterase 3 neutral	4.17604	9.62556e-47
ENSMUSG00000028555.15	230603			Ttc39a	tetratricopeptide repeat domain 39A	4.17419	7.81383e-10
ENSMUSG00000078763.2	20555	3130632	Galactose metabolism	Slfn1	schlafen 1	4.15792	0.000366578
ENSMUSG00000071489.1	19214	3031245	DNA replication	Ptgdr	prostaglandin D receptor	4.15313	7.95993e-07
ENSMUSG00000025401.8	432516		RNA polymerase bacteria	Myo1a	myosin IA	4.14756	6.40065e-07
ENSMUSG00000021388.14	66695		Arginine and proline metabolism	Aspn	asporin	4.14423	9.61974e-38
ENSMUSG00000063447.7	73318	6813531	Nitrogen metabolism	Ube2d2b	ubiquitin-conjugating enzyme E2D 2B	4.14251	0.000419977
ENSMUSG00000022132.15	58187		Phosphotransferase system (PTS)	Cldn10	claudin 10	4.1319	7.22548e-09
ENSMUSG00000043719.14	245026			Col6a6	collagen type VI alpha 6	4.12846	1.67275e-07
ENSMUSG00000023964.15	12311	1209706	DNA replication	Calcr	calcitonin receptor	4.12548	0.000360692
ENSMUSG00000036585.15	14164		Mismatch repair	Fgf1	fibroblast growth factor 1	4.12307	1.35638e-10
ENSMUSG00000069733.11	381534		Cell division transport system	Ube2u	ubiquitin-conjugating enzyme E2U (putative)	4.12221	8.1442e-05
ENSMUSG00000030030.5	71837		Amino sugar and nucleotide sugar metabolism	1700003E16Rik	RIKEN cDNA 1700003E16 gene	4.12192	1.015e-14
ENSMUSG00000079243.3	22437			Xirp1	xin actin-binding repeat containing 1	4.11554	2.49671e-06
ENSMUSG00000031765.8	17748			Mt1	metallothionein 1	4.10459	2.65322e-13
ENSMUSG00000025129.2	68701	6328435	Thiamine metabolism	Ppp1r27	protein phosphatase 1 regulatory subunit 27	4.10401	0.000454317
ENSMUSG00000030711.15	20887	3191626	Riboflavin metabolism	Sult1a1	sulfotransferase family 1A phenol-preferring member 1	4.10298	1.18497e-09
ENSMUSG00000042784.9	17829	2864282	Selenocompound metabolism	Muc1	mucin 1 transmembrane	4.10277	1.84514e-06
ENSMUSG00000020566.18	68775	6248409	Selenocompound metabolism	Atp6v1c2	ATPase H+ transporting lysosomal V1 subunit C2	4.10225	0.000264413
ENSMUSG00000090210.7	213119		Amino sugar and nucleotide sugar metabolism	Itga10	integrin alpha 10	4.09843	4.42616e-15
ENSMUSG00000009580.15	69592		Inositol phosphate metabolism	Odam	odontogenic ameloblast asssociated	4.09629	0.000470233
ENSMUSG00000057457.11	18675	2946877	Ubiquinone and other terpenoid-quinone biosynthesis	Phex	phosphate regulating endopeptidase homolog X-linked	4.09457	7.09611e-08
ENSMUSG00000037996.17	76376	7018329	Two-component system	Slc24a2	solute carrier family 24 (sodium/potassium/calcium exchanger) member 2	4.08157	3.46192e-05
ENSMUSG00000030701.17	27276			Plekhb1	pleckstrin homology domain containing family B (evectins) member 1	4.07727	7.76659e-20
ENSMUSG00000039963.18	207607			Ccdc40	coiled-coil domain containing 40	4.05509	2.84043e-14
ENSMUSG00000040533.7	17180	2807494	Glutathione metabolism	Matn1	matrilin 1 cartilage matrix protein	4.05415	4.97311e-09
ENSMUSG00000030730.12	11937			Atp2a1	ATPase Ca++ transporting cardiac muscle fast twitch 1	4.05292	7.92905e-10
ENSMUSG00000099655.1						4.04959	1.68195e-06
ENSMUSG00000001604.14	21401			Tcea3	transcription elongation factor A (SII) 3	4.04289	4.23784e-09
ENSMUSG00000029661.16	12843	1089228	Homologous recombination	Col1a2	collagen type I alpha 2	4.03613	2.73168e-22
ENSMUSG00000068428.6	239789			Gmnc	geminin coiled-coil domain containing	4.03593	3.13185e-05
ENSMUSG00000079428.8	100040972			Tceal7	transcription elongation factor A (SII)-like 7	4.02299	1.33081e-06
ENSMUSG00000040724.5	16490	11724176	Taurine and hypotaurine metabolism	Kcna2	potassium voltage-gated channel shaker-related subfamily member 2	4.00113	8.15892e-19
ENSMUSG00000048230.5	78803		Polyketide sugar unit biosynthesis	Fbxo43	F-box protein 43	3.99833	0.000149147
ENSMUSG00000017300.9	21925		alpha-Linolenic acid metabolism	Tnnc2	troponin C2 fast	3.99503	3.1898e-06
ENSMUSG00000093769.3	15077			Hist2h3c1	histone cluster 2 H3c1	3.99448	1.24559e-07
ENSMUSG00000035951.2	56787	5401808	Bacterial chemotaxis	Ascl3	achaete-scute family bHLH transcription factor 3	3.99137	0.000574307
ENSMUSG00000026994.9	14425	2555357	Bacterial secretion system	Galnt3	UDP-N-acetyl-alpha-D-galactosamine:polypeptide N-acetylgalactosaminyltransferase 3	3.99115	1.09682e-07
ENSMUSG00000039997.16	102641031			LOC102641031	pyrin domain-containing protein 3	3.99076	1.35835e-05
ENSMUSG00000059741.13	17897	2853025	Ascorbate and aldarate metabolism	Myl3	myosin light polypeptide 3	3.98723	4.08289e-05
ENSMUSG00000016349.10	13628	1499819	DNA replication	Eef1a2	eukaryotic translation elongation factor 1 alpha 2	3.97919	1.52271e-06
ENSMUSG00000053025.13	64176		Sulfur metabolism	Sv2b	synaptic vesicle glycoprotein 2 b	3.97725	3.77529e-09
ENSMUSG00000040219.4	235330			Ttc12	tetratricopeptide repeat domain 12	3.97654	3.21226e-13
ENSMUSG00000042828.12	434246		Histidine degradation histidine => N-formiminoglutamate => glutamate	Trim72	tripartite motif-containing 72	3.96206	1.9038e-05
ENSMUSG00000017390.15	11676	1187068	Glyoxylate and dicarboxylate metabolism	Aldoc	aldolase C fructose-bisphosphate	3.96007	6.70028e-11
ENSMUSG00000057969.15	20347		Lipoic acid metabolism	Sema3b	sema domain immunoglobulin domain (Ig) short basic domain secreted (semaphorin) 3B	3.95001	2.68176e-15
ENSMUSG00000022758.12	18440	3704139	Methane metabolism	P2rx6	purinergic receptor P2X ligand-gated ion channel 6	3.94891	1.73064e-05
ENSMUSG00000057454.5	72434	16911585	Pentose phosphate pathway	Lypd3	Ly6/Plaur domain containing 3	3.94603	1.89829e-05
ENSMUSG00000007122.11	12372		Biosynthesis of unsaturated fatty acids	Casq1	calsequestrin 1	3.93849	3.94978e-11
ENSMUSG00000032484.8	18054		Amino sugar and nucleotide sugar metabolism	Ngp	neutrophilic granule protein	3.93597	0.000149147
ENSMUSG00000037095.7	76905		Butanoate metabolism	Lrg1	leucine-rich alpha-2-glycoprotein 1	3.93509	0.000668728
ENSMUSG00000079304.5	71149			4933413G19Rik	RIKEN cDNA 4933413G19 gene	3.92391	1.0128e-05
ENSMUSG00000042567.19	674895		Isoleucine biosynthesis threonine => 2-oxobutanoate => isoleucine	Nek10	NIMA (never in mitosis gene a)- related kinase 10	3.922	0.000710642
ENSMUSG00000040653.6	76142		Glycolysis / Gluconeogenesis	Ppp1r14c	protein phosphatase 1 regulatory (inhibitor) subunit 14c	3.92134	5.37897e-19
ENSMUSG00000030340.16	20276			Scnn1a	sodium channel nonvoltage-gated 1 alpha	3.91791	0.000118597
ENSMUSG00000090145.7	394435		Cytochrome d ubiquinol oxidase	Ugt1a6b	UDP glucuronosyltransferase 1 family polypeptide A6B	3.91411	0.000728059
ENSMUSG00000033029.12	27660	3724682	Flagellar assembly	1700088E04Rik	RIKEN cDNA 1700088E04 gene	3.90927	5.02838e-08
ENSMUSG00000079055.10	110893			Slc8a3	solute carrier family 8 (sodium/calcium exchanger) member 3	3.90877	5.30285e-17
ENSMUSG00000038521.17	50908			C1s1	complement component 1 s subcomponent 1	3.90562	1.69758e-10
ENSMUSG00000061816.15	17901	2852011	Synthesis and degradation of ketone bodies	Myl1	myosin light polypeptide 1	3.90488	1.40885e-07
ENSMUSG00000033207.6	71738		Arachidonic acid metabolism	Mamdc2	MAM domain containing 2	3.90142	3.68538e-10
ENSMUSG00000017167.6	53321	5200694	RNA polymerase	Cntnap1	contactin associated protein-like 1	3.89695	4.02394e-07
ENSMUSG00000034112.9	69047			Atp2c2	ATPase Ca++ transporting type 2C member 2	3.89628	9.36635e-06
ENSMUSG00000062609.13	16516			Kcnj15	potassium inwardly-rectifying channel subfamily J member 15	3.89602	9.87368e-06
ENSMUSG00000051029.7	282663			Serpinb1b	serine (or cysteine) peptidase inhibitor clade B member 1b	3.8952	0.00011722
ENSMUSG00000043333.12	230726			Rhbdl2	rhomboid veinlet-like 2 (Drosophila)	3.89406	3.29913e-06
ENSMUSG00000048424.15	223332			Ranbp3l		3.8923	0.000385035
ENSMUSG00000110746.1	223332			Ranbp3l	RAN binding protein 3-like	3.8923	0.000385035
ENSMUSG00000004902.7	71803		Arginine biosynthesis	Slc25a18	solute carrier family 25 (mitochondrial carrier) member 18	3.88984	0.000220505
ENSMUSG00000034891.13	104069		Cysteine and methionine metabolism	Sncb	synuclein beta	3.88021	9.23587e-05
ENSMUSG00000036596.6	242939			Cpz	carboxypeptidase Z	3.87809	1.14261e-07
ENSMUSG00000035606.8	16716	2794908	Inositol phosphate metabolism	Ky	kyphoscoliosis peptidase	3.87647	1.28364e-09
ENSMUSG00000090066.2	102634333			LOC102634333	uncharacterized LOC102634333	3.87289	5.33498e-07
ENSMUSG00000025213.11	107250			Kazald1	Kazal-type serine peptidase inhibitor domain 1	3.86047	1.146e-28
ENSMUSG00000030321.15	212516	10299479	Oxidative phosphorylation	Efcab12	EF-hand calcium binding domain 12	3.858	1.97933e-06
ENSMUSG00000019326.14	11754			Aoc3	amine oxidase copper containing 3	3.85774	1.08197e-07
ENSMUSG00000031379.13	69656		Glycine serine and threonine metabolism	Pir	pirin	3.85691	6.91914e-12
ENSMUSG00000027536.6	66371	6135618	Taurine and hypotaurine metabolism	Chmp4c	charged multivesicular body protein 4C	3.85159	4.14782e-08
ENSMUSG00000017607.9	217169	107972632	Influenza A	Tns4	tensin 4	3.84551	4.00246e-06
ENSMUSG00000070532.5	78465			Ccdc190	coiled-coil domain containing 190	3.84441	1.09793e-05
ENSMUSG00000056054.9	20201		Polyketide sugar unit biosynthesis	S100a8	S100 calcium binding protein A8 (calgranulin A)	3.83598	3.42518e-05
ENSMUSG00000033268.8	99439	101240524	Nucleotide excision repair	Duox1	dual oxidase 1	3.8349	0.000121013
ENSMUSG00000032207.10	15450	2741699	Phosphotransferase system (PTS)	Lipc	lipase hepatic	3.82855	0.000877017
ENSMUSG00000035355.15	380728	9441915	Shikimate pathway phosphoenolpyruvate + erythrose-4P => chorismate	Kcnh4	potassium voltage-gated channel subfamily H (eag-related) member 4	3.82827	2.07572e-05
ENSMUSG00000014725.14	13522	1462319	Inositol phosphate metabolism	Adam28	a disintegrin and metallopeptidase domain 28	3.82628	1.35451e-06
ENSMUSG00000063305.10						3.82334	0.00078294
ENSMUSG00000052117.5	242484			D630039A03Rik	RIKEN cDNA D630039A03 gene	3.81565	8.05565e-05
ENSMUSG00000032278.11	74090	6277168	D-Glutamine and D-glutamate metabolism	Paqr5	progestin and adipoQ receptor family member V	3.80399	0.000252587
ENSMUSG00000022986.5	109052			Krt75	keratin 75	3.80338	1.31378e-05
ENSMUSG00000028148.11	66198		Lipopolysaccharide biosynthesis	Them5	thioesterase superfamily member 5	3.79823	0.000939395
ENSMUSG00000079588.3	381339	2872155	Proline biosynthesis glutamate => proline	Tmem182	transmembrane protein 182	3.79005	0.000104974
ENSMUSG00000035258.14	320712			Abi3bp	ABI gene family member 3 (NESH) binding protein	3.78664	4.65053e-11
ENSMUSG00000045318.6	11553			Adra2c	adrenergic receptor alpha 2c	3.78436	6.50087e-06
ENSMUSG00000043165.7	16939		ABC transporters	Lor	loricrin	3.7833	3.19398e-05
ENSMUSG00000020583.4	17182		Amino sugar and nucleotide sugar metabolism	Matn3	matrilin 3	3.78061	6.8357e-06
ENSMUSG00000079625.2	277203			Tm4sf19	transmembrane 4 L six family member 19	3.78031	0.00106186
ENSMUSG00000027350.8	12653	1079500	Fluorobenzoate degradation	Chgb	chromogranin B	3.77599	4.14099e-05
ENSMUSG00000030830.18	16408	3374577	Cyanoamino acid metabolism	Itgal	integrin alpha L	3.77367	3.15593e-06
ENSMUSG00000039092.9	228677			Sptlc3	serine palmitoyltransferase long chain base subunit 3	3.75866	2.13252e-05
ENSMUSG00000059970.6	15512	2743449	Butanoate metabolism	Hspa2	heat shock protein 2	3.7575	9.34901e-15
ENSMUSG00000024076.9	74199			Vit	vitrin	3.75593	8.49357e-13
ENSMUSG00000035694.15	353025			Caps2	calcyphosphine 2	3.75295	4.16218e-05
ENSMUSG00000012889.8	244550			Podnl1	podocan-like 1	3.74928	4.54108e-08
ENSMUSG00000032690.16	246728			Oas2	2'-5' oligoadenylate synthetase 2	3.73678	0.000722827
ENSMUSG00000038173.15	320981			Enpp6	ectonucleotide pyrophosphatase/phosphodiesterase 6	3.73566	0.000626411
ENSMUSG00000021700.9	67295			Rab3c	RAB3C member RAS oncogene family	3.73286	8.65093e-06
ENSMUSG00000022270.15	66270		Phenylalanine metabolism	Fam134b	family with sequence similarity 134 member B	3.73156	4.58453e-09
ENSMUSG00000025396.6	27400		Styrene degradation	Hsd17b6	hydroxysteroid (17-beta) dehydrogenase 6	3.73032	0.00120517
ENSMUSG00000020953.16	12810	1087551	Riboflavin metabolism	Coch	cochlin	3.72809	5.40011e-06
ENSMUSG00000030214.6	66857		Two-component system	Plbd1	phospholipase B domain containing 1	3.7213	7.66108e-06
ENSMUSG00000005125.12	17988	2853169	Two-component system	Ndrg1	N-myc downstream regulated gene 1	3.71971	1.33337e-18
ENSMUSG00000021061.15	20741	3165545	Oxidative phosphorylation	Sptb	spectrin beta erythrocytic	3.71868	2.16922e-09
ENSMUSG00000047819.3	403175		Ribosome bacteria	Tigd4	tigger transposable element derived 4	3.71731	5.04735e-05
ENSMUSG00000039809.10	242425			Gabbr2	gamma-aminobutyric acid (GABA) B receptor 2	3.71295	9.49408e-07
ENSMUSG00000027344.13	71313	6479871	C5-Branched dibasic acid metabolism	Fsip1	fibrous sheath-interacting protein 1	3.71166	6.36704e-05
ENSMUSG00000027966.20	12814	1089230	Biotin metabolism	Col11a1	collagen type XI alpha 1	3.71126	2.63038e-24
ENSMUSG00000001494.6	74499			Sost	sclerostin	3.70142	0.000183064
ENSMUSG00000061232.15	14972	2650226	Nucleotide excision repair	H2-K1	histocompatibility 2 K1 K region	3.69958	1.33848e-08
ENSMUSG00000028544.14	230612			Slc5a9	solute carrier family 5 (sodium/glucose cotransporter) member 9	3.69265	0.000857026
ENSMUSG00000102692.1						3.69023	2.57225e-08
ENSMUSG00000039179.13	70426	6406913	Pentose and glucuronate interconversions	Tekt5	tektin 5	3.68803	0.000589715
ENSMUSG00000060268.11	381544	5999628	Glycolysis (Embden-Meyerhof pathway) glucose => pyruvate	Gm1661	predicted gene 1661	3.68499	5.55519e-06
ENSMUSG00000015970.18	218865		Tyrosine metabolism	Chdh	choline dehydrogenase	3.67022	3.57207e-06
ENSMUSG00000031762.7	17750			Mt2	metallothionein 2	3.66503	1.4037e-05
ENSMUSG00000027670.4	74614		One carbon pool by folate	Ocstamp	osteoclast stimulatory transmembrane protein	3.66452	0.000116703
ENSMUSG00000030111.9	232345			A2m	alpha-2-macroglobulin	3.65965	7.24553e-10
ENSMUSG00000019278.5	13479	1463171	Fructose and mannose metabolism	Dpep1	dipeptidase 1 (renal)	3.65558	7.33729e-07
ENSMUSG00000026581.14	20343	3115955	Vitamin B6 metabolism	Sell	selectin lymphocyte	3.65296	0.00133698
ENSMUSG00000035000.8	13482	1463152	Fatty acid biosynthesis	Dpp4	dipeptidylpeptidase 4	3.65285	3.09114e-09
ENSMUSG00000079018.10	17067	16998016	Arginine biosynthesis	Ly6c1	lymphocyte antigen 6 complex locus C1	3.64904	0.00010296
ENSMUSG00000046442.4	320472			Ppm1e	protein phosphatase 1E (PP2C domain containing)	3.64547	4.05684e-23
ENSMUSG00000006711.15	210108			D130043K22Rik	RIKEN cDNA D130043K22 gene	3.63532	8.05565e-05
ENSMUSG00000020895.14	66910		Starch and sucrose metabolism	Tmem107	transmembrane protein 107	3.63113	5.08358e-17
ENSMUSG00000036731.7	67859		D-Arginine and D-ornithine metabolism	Cysrt1	cysteine rich tail 1	3.62756	0.00136425
ENSMUSG00000032056.10	56057	5382397	Cyanoamino acid metabolism	Btg4	B cell translocation gene 4	3.62248	0.00149591
ENSMUSG00000021214.13	105349	8196104	Oxidative phosphorylation	Akr1c18	aldo-keto reductase family 1 member C18	3.62072	0.00130279
ENSMUSG00000037157.8	230828			Il22ra1	interleukin 22 receptor alpha 1	3.62043	0.00018512
ENSMUSG00000025038.7	74405	6318451	Carotenoid biosynthesis	Efhc2	EF-hand domain (C-terminal) containing 2	3.60558	3.12126e-05
ENSMUSG00000028270.12	14469	24949252	Tryptophan metabolism	Gbp2	guanylate binding protein 2	3.60259	0.000458449
ENSMUSG00000025348.8	16404			Itga7	integrin alpha 7	3.59678	8.17059e-12
ENSMUSG00000021456.7	14120		Peptidoglycan biosynthesis	Fbp2	fructose bisphosphatase 2	3.59267	0.000996
ENSMUSG00000022902.7	20862			Stfa2	stefin A2	3.59244	0.00148778
ENSMUSG00000046607.6	12123			Hrk	harakiri BCL2 interacting protein (contains only BH3 domain)	3.58947	0.000192096
ENSMUSG00000037196.6	69310		Riboflavin metabolism	Pacrg	PARK2 co-regulated	3.58302	7.60195e-08
ENSMUSG00000026656.15	14130			Fcgr2b	Fc receptor IgG low affinity IIb	3.58157	0.00147982
ENSMUSG00000040729.7	234915			Cep126	centrosomal protein 126	3.58033	2.33965e-17
ENSMUSG00000038756.13	237930			Ttll6	tubulin tyrosine ligase-like family member 6	3.57944	0.00174584
ENSMUSG00000030116.14	50530	5110220	Phenylalanine tyrosine and tryptophan biosynthesis	Mfap5	microfibrillar associated protein 5	3.57155	0.000461144
ENSMUSG00000031844.8	15486			Hsd17b2	hydroxysteroid (17-beta) dehydrogenase 2	3.56701	0.00165951
ENSMUSG00000025488.9	12869	1083430	Lysine biosynthesis	Cox8b	cytochrome c oxidase subunit VIIIb	3.5636	0.00156089
ENSMUSG00000022861.16	110197			Dgkg	diacylglycerol kinase gamma	3.55597	0.000570286
ENSMUSG00000000290.13	16414	3373823	Glycerolipid metabolism	Itgb2	integrin beta 2	3.55214	3.07835e-06
ENSMUSG00000000058.6	12390	1217540	Pentose and glucuronate interconversions	Cav2	caveolin 2	3.54991	1.49063e-13
ENSMUSG00000032380.8	13143			Dapk2	death-associated protein kinase 2	3.54643	1.33964e-06
ENSMUSG00000002020.15	16997		Other glycan degradation	Ltbp2	latent transforming growth factor beta binding protein 2	3.54585	8.40262e-05
ENSMUSG00000053063.11	232413			Clec12a	C-type lectin domain family 12 member a	3.5369	3.84262e-06
ENSMUSG00000047528.13	108812			Als2cr12	amyotrophic lateral sclerosis 2 (juvenile) chromosome region candidate 12 (human)	3.52474	0.00159175
ENSMUSG00000096883.1	435145		Inosine monophosphate biosynthesis PRPP + glutamine => IMP	Shisa8	shisa family member 8	3.52224	3.84814e-06
ENSMUSG00000055430.4	58243		Streptomycin biosynthesis	Nap1l5	nucleosome assembly protein 1-like 5	3.5185	0.000252263
ENSMUSG00000024331.11	13506	1463255	Phenylalanine tyrosine and tryptophan biosynthesis	Dsc2	desmocollin 2	3.5149	1.35763e-07
ENSMUSG00000018459.15	114644			Slc13a3	solute carrier family 13 (sodium-dependent dicarboxylate transporter) member 3	3.51397	0.00170958
ENSMUSG00000054325.5	545548	780608	O -methylation of tricetin	Lce3a	late cornified envelope 3A	3.51246	0.00163206
ENSMUSG00000056880.12	73748		ABC transporters	Gadl1	glutamate decarboxylase-like 1	3.50752	0.000212282
ENSMUSG00000050762.5	213171	10309634	Mismatch repair	Prss27	protease serine 27	3.50485	0.00204955
ENSMUSG00000061527.6	110308			Krt5	keratin 5	3.49976	2.75598e-13
ENSMUSG00000046223.10	18793		Starch and sucrose metabolism	Plaur	plasminogen activator urokinase receptor	3.49525	7.39658e-06
ENSMUSG00000043913.14	269693			Ccdc60	coiled-coil domain containing 60	3.49342	1.33849e-09
ENSMUSG00000034607.6	69693		Riboflavin metabolism	Pof1b	premature ovarian failure 1B	3.4919	7.02021e-06
ENSMUSG00000022651.5	245195			Retnlg	resistin like gamma	3.49097	0.00215703
ENSMUSG00000033044.12	68460	6239415	D-Glutamine and D-glutamate metabolism	Dhrs7c	dehydrogenase/reductase (SDR family) member 7C	3.48616	5.15291e-05
ENSMUSG00000051111.15	75209			Sv2c	synaptic vesicle glycoprotein 2c	3.48353	1.11564e-20
ENSMUSG00000026415.11	64435			Fcamr	Fc receptor IgA IgM high affinity	3.47896	0.00230968
ENSMUSG00000018924.6	11687			Alox15	arachidonate 15-lipoxygenase	3.46914	0.000659524
ENSMUSG00000023078.6	55985		Pantothenate and CoA biosynthesis	Cxcl13	chemokine (C-X-C motif) ligand 13	3.46808	0.000337945
ENSMUSG00000026678.10	19737	3085356	Porphyrin and chlorophyll metabolism	Rgs5	regulator of G-protein signaling 5	3.4676	3.35627e-21
ENSMUSG00000030077.11	12661	1079914	D-Glutamine and D-glutamate metabolism	Chl1	cell adhesion molecule L1-like	3.46007	4.13867e-07
ENSMUSG00000029134.14	665270		Nucleotide sugar biosynthesis glucose => UDP-glucose	Plb1	phospholipase B1	3.45845	0.00246024
ENSMUSG00000075217.1	228151			4833423E24Rik	RIKEN cDNA 4833423E24 gene	3.45664	1.42119e-07
ENSMUSG00000047735.14	209086			Samd9l	sterile alpha motif domain containing 9-like	3.45354	8.45237e-10
ENSMUSG00000059657.4	268885			Stfa2l1	stefin A2 like 1	3.45138	0.00219445
ENSMUSG00000019935.16	216227		Alanine aspartate and glutamate metabolism	Slc17a8	solute carrier family 17 (sodium-dependent inorganic phosphate cotransporter) member 8	3.45136	0.00107806
ENSMUSG00000027895.9	99738		Phosphotransferase system (PTS)	Kcnc4	potassium voltage gated channel Shaw-related subfamily member 4	3.45126	0.000163046
ENSMUSG00000025804.5	12768			Ccr1	chemokine (C-C motif) receptor 1	3.45037	1.54456e-05
ENSMUSG00000025432.11	11567	1064747	D-Glutamine and D-glutamate metabolism	Avil	advillin	3.44931	4.34499e-06
ENSMUSG00000026787.3	14417		ABC transporters	Gad2	glutamic acid decarboxylase 2	3.44904	0.000307945
ENSMUSG00000009687.14	18301	2932579	Arginine biosynthesis	Fxyd5	FXYD domain-containing ion transport regulator 5	3.44692	3.5788e-14
ENSMUSG00000022025.13	16840		Glycolysis / Gluconeogenesis	Chmd	chondromodulin	3.44414	3.70938e-14
ENSMUSG00000032060.10	12955	1090308	Purine metabolism	Cryab	crystallin alpha B	3.43996	5.96667e-10
ENSMUSG00000031312.5	26549		Lysine degradation	Itgb1bp2	integrin beta 1 binding protein 2	3.43763	3.9046e-05
ENSMUSG00000048582.6	14611			Gja3	gap junction protein alpha 3	3.43609	0.00109527
ENSMUSG00000037577.12	71932			Ephx3	epoxide hydrolase 3	3.4339	0.00163206
ENSMUSG00000021319.6	20379		Galactose metabolism	Sfrp4	secreted frizzled-related protein 4	3.4316	1.88761e-08
ENSMUSG00000021094.9	66375		D-Arginine and D-ornithine metabolism	Dhrs7	dehydrogenase/reductase (SDR family) member 7	3.42955	4.98191e-13
ENSMUSG00000068617.4	66793	6182813	Fluorobenzoate degradation	Efcab1	EF hand calcium binding domain 1	3.42867	3.13004e-19
ENSMUSG00000000385.7	50528	5110123	Benzoate degradation	Tmprss2	transmembrane protease serine 2	3.42645	0.000376086
ENSMUSG00000027947.11	16194		Arginine biosynthesis	Il6ra	interleukin 6 receptor alpha	3.42356	2.6244e-10
ENSMUSG00000026259.14	53972		Biosynthesis of siderophore group nonribosomal peptides	Ngef	neuronal guanine nucleotide exchange factor	3.42342	1.612e-05
ENSMUSG00000071562.5	20861	3192100	Polyketide sugar unit biosynthesis	Stfa1	stefin A1	3.42256	0.000522167
ENSMUSG00000050108.12	270757			Bpifc	BPI fold containing family C	3.42111	0.00188136
ENSMUSG00000030785.8	12862			Cox6a2	cytochrome c oxidase subunit VIa polypeptide 2	3.4162	0.000883743
ENSMUSG00000037139.15	242702			Myom3	myomesin family member 3	3.41541	2.9189e-05
ENSMUSG00000027249.15	14061		Two-component system	F2	coagulation factor II	3.41037	0.00116746
ENSMUSG00000071103.9	69479		Novobiocin biosynthesis	1700029J07Rik	RIKEN cDNA 1700029J07 gene	3.40931	7.65851e-07
ENSMUSG00000063975.13	108096			Slco1a5	solute carrier organic anion transporter family member 1a5	3.40844	0.00272352
ENSMUSG00000058354.6	16687			Krt6a	keratin 6A	3.40525	0.00279761
ENSMUSG00000024990.12	19662	3085001	Pentose and glucuronate interconversions	Rbp4	retinol binding protein 4 plasma	3.40306	0.000123567
ENSMUSG00000029120.10	269643			Ppp2r2c	protein phosphatase 2 regulatory subunit B gamma	3.40218	2.23186e-08
ENSMUSG00000030787.4	114332			Lyve1	lymphatic vessel endothelial hyaluronan receptor 1	3.39981	6.71593e-12
ENSMUSG00000041439.15	98682		Phenylalanine tyrosine and tryptophan biosynthesis	Mfsd6	major facilitator superfamily domain containing 6	3.39546	2.3438e-08
ENSMUSG00000040666.17	50795	5085350	Thiamine metabolism	Sh3bgr	SH3-binding domain glutamic acid-rich protein	3.39443	0.000217661
ENSMUSG00000037217.15	20964			Syn1	synapsin I	3.39398	1.35308e-06
ENSMUSG00000051457.7	20737	3165524	Galactose metabolism	Spn	sialophorin	3.39299	0.000994171
ENSMUSG00000047419.5	76469	7039006	RNA polymerase	Cmya5	cardiomyopathy associated 5	3.39002	3.26228e-10
ENSMUSG00000071540.3	100504518			3425401B19Rik	RIKEN cDNA 3425401B19 gene	3.38436	7.19446e-05
ENSMUSG00000025515.15						3.37746	0.00303448
ENSMUSG00000111475.1						3.37746	0.00303448
ENSMUSG00000004951.10	15507			Hspb1	heat shock protein 1	3.3759	1.6402e-14
ENSMUSG00000038115.16	243634			Ano2	anoctamin 2	3.37005	0.00274496
ENSMUSG00000028860.13	269589			Sytl1	synaptotagmin-like 1	3.36916	5.37494e-05
ENSMUSG00000027400.11	18610	2942365	Glutathione metabolism	Pdyn	prodynorphin	3.36862	0.00312285
ENSMUSG00000095041.7						3.36127	8.98609e-09
ENSMUSG00000001865.2	12873		Tyrosine metabolism	Cpa3	carboxypeptidase A3 mast cell	3.35777	0.000401459
ENSMUSG00000022357.2	268807			Klhl38	kelch-like 38	3.35485	0.00113338
ENSMUSG00000007097.14	98660			Atp1a2	ATPase Na+/K+ transporting alpha 2 polypeptide	3.35307	5.56094e-14
ENSMUSG00000030897.5	233649			Cnga4	cyclic nucleotide gated channel alpha 4	3.352	0.00218623
ENSMUSG00000022548.14	11815	1191336	Citrate cycle (TCA cycle)	Apod	apolipoprotein D	3.35082	3.15225e-14
ENSMUSG00000020722.5	12299	1209288	Terpenoid backbone biosynthesis	Cacng1	calcium channel voltage-dependent gamma subunit 1	3.34742	0.000151138
ENSMUSG00000032281.11	94180	7695273	Glyoxylate and dicarboxylate metabolism	Acsbg1	acyl-CoA synthetase bubblegum family member 1	3.34372	1.43094e-05
ENSMUSG00000022584.14	100041546			Ly6c2	lymphocyte antigen 6 complex locus C2	3.33778	0.00273923
ENSMUSG00000040035.14	214240	10462576	Terpenoid backbone biosynthesis	Disp2	dispatched homolog 2 (Drosophila)	3.33681	9.17291e-07
ENSMUSG00000030650.18	74424	6318895	Nucleotide excision repair	Tmc5	transmembrane channel-like gene family 5	3.33224	0.0005146
ENSMUSG00000033590.8	208943			Myo5c	myosin VC	3.32915	0.00107794
ENSMUSG00000029130.12	56874			Rnf32	ring finger protein 32	3.32771	5.81812e-06
ENSMUSG00000028116.13	59006		Lysine degradation	Myoz2	myozenin 2	3.32707	0.000114771
ENSMUSG00000020256.14	216188		Terpenoid backbone biosynthesis	Aldh1l2	aldehyde dehydrogenase 1 family member L2	3.32155	2.66142e-12
ENSMUSG00000062859.14	21463	3169301	Other glycan degradation	Tcp11	t-complex protein 11	3.31995	1.50971e-07
ENSMUSG00000030484.5	76942	7060567	Homologous recombination	Lypd5	Ly6/Plaur domain containing 5	3.31781	0.00261327
ENSMUSG00000031027.15	117229	7963044	Fatty acid degradation	Stk33	serine/threonine kinase 33	3.3171	2.12873e-06
ENSMUSG00000066687.5	235320			Zbtb16	zinc finger and BTB domain containing 16	3.31562	6.1738e-06
ENSMUSG00000056973.6	104158		Cysteine and methionine metabolism	Ces1d	carboxylesterase 1D	3.31042	0.0021346
ENSMUSG00000036923.12	216021	10438104	DNA replication	Stox1	storkhead box 1	3.30905	0.000361285
ENSMUSG00000040154.11	209232			Wfdc5	WAP four-disulfide core domain 5	3.30186	0.00296494
ENSMUSG00000008590.4	57014	5411711	Butanoate metabolism	Htr3b	5-hydroxytryptamine (serotonin) receptor 3B	3.3002	0.00108718
ENSMUSG00000066952.11	231646			Myo1h	myosin 1H	3.297	0.00145036
ENSMUSG00000026315.13	20725	3167519	DNA replication	Serpinb8	serine (or cysteine) peptidase inhibitor clade B member 8	3.29566	5.25881e-09
ENSMUSG00000028977.16	69743	6332076	Selenocompound metabolism	Casz1	castor zinc finger 1	3.29269	4.20312e-17
ENSMUSG00000060212.13	270109			Pcnx2	pecanex homolog 2	3.28505	0.00064478
ENSMUSG00000030672.12	17907	2853066	Arginine biosynthesis	Mylpf	myosin light chain phosphorylatable fast skeletal muscle	3.27772	1.88923e-06
ENSMUSG00000034825.14	78593	7168662	beta-Alanine metabolism	Nrip3	nuclear receptor interacting protein 3	3.27205	0.000795881
ENSMUSG00000027296.7	228550			Itpka	inositol 145-trisphosphate 3-kinase A	3.26444	0.000545046
ENSMUSG00000079419.4	73656		Fructose and mannose metabolism	Ms4a6c	membrane-spanning 4-domains subfamily A member 6C	3.26278	1.42061e-07
ENSMUSG00000021198.16	217843		Microbial metabolism in diverse environments	Unc79	unc-79 homolog (C. elegans)	3.26171	0.000867031
ENSMUSG00000040694.3	11811	1066831	Nucleotide excision repair	Apobec2	apolipoprotein B mRNA editing enzyme catalytic polypeptide 2	3.25908	7.50168e-05
ENSMUSG00000020159.8	216643	10548903	Citrate cycle (TCA cycle)	Gabrp	gamma-aminobutyric acid (GABA) A receptor pi	3.25736	4.33527e-07
ENSMUSG00000044430.11	69511	6389986	Vitamin B6 metabolism	Klk12	kallikrein related-peptidase 12	3.25087	0.00365916
ENSMUSG00000061928.6	225256			Dsg1b	desmoglein 1 beta	3.2499	0.000692486
ENSMUSG00000041797.7	217262	10601644	mRNA surveillance pathway	Abca9	ATP-binding cassette sub-family A (ABC1) member 9	3.24862	2.28476e-24
ENSMUSG00000021743.5	54713	5325145	Bacterial chemotaxis	Fezf2	Fez family zinc finger 2	3.24823	0.000415478
ENSMUSG00000027861.13	12373		ABC transporters	Casq2	calsequestrin 2	3.24524	4.8904e-05
ENSMUSG00000073489.5	15951		Glyoxylate and dicarboxylate metabolism	Ifi204	interferon activated gene 204	3.24436	0.000472803
ENSMUSG00000031451.6	14456	2550869	Geraniol degradation	Gas6	growth arrest specific 6	3.24159	3.26899e-19
ENSMUSG00000008658.15	268859			Rbfox1	RNA binding protein fox-1 homolog (C. elegans) 1	3.24115	2.03588e-12
ENSMUSG00000031595.9	68797	6247821	Polycyclic aromatic hydrocarbon degradation	Pdgfrl	platelet-derived growth factor receptor-like	3.24089	3.32394e-17
ENSMUSG00000034533.10	20264		Base excision repair	Scn10a	sodium channel voltage-gated type X alpha	3.23677	0.000182512
ENSMUSG00000044938.8	244923			Klhl31	kelch-like 31	3.23632	1.81948e-06
ENSMUSG00000079597.1	433016			Gm5483	predicted gene 5483	3.23603	0.00247493
ENSMUSG00000039005.13	21898		Lysine degradation	Tlr4	toll-like receptor 4	3.23325	5.15337e-06
ENSMUSG00000097789.2						3.23171	1.25883e-07
ENSMUSG00000095576.5	226565			Fmo6	flavin containing monooxygenase 6	3.22276	0.000156277
ENSMUSG00000022708.16	56490		Streptomycin biosynthesis	Zbtb20	zinc finger and BTB domain containing 20	3.21394	5.52305e-13
ENSMUSG00000032322.14	19200			Pstpip1	proline-serine-threonine phosphatase-interacting protein 1	3.2136	0.000286149
ENSMUSG00000055809.7	436022		Nitrogen fixation nitrogen => ammonia	Dnaaf3	dynein axonemal assembly factor 3	3.21299	4.05267e-06
ENSMUSG00000035504.16	70335	6412846	Valine leucine and isoleucine biosynthesis	Reep6	receptor accessory protein 6	3.21267	7.10969e-05
ENSMUSG00000035864.14	20979		Glyoxylate and dicarboxylate metabolism	Syt1	synaptotagmin I	3.20594	2.12191e-05
ENSMUSG00000051747.14	22138		Citrate cycle (TCA cycle)	Ttn	titin	3.20442	0.00437438
ENSMUSG00000039616.9	68591	6455520	C5-Branched dibasic acid metabolism	Mocos	molybdenum cofactor sulfurase	3.20408	0.00118576
ENSMUSG00000042306.11	66166		Purine metabolism	S100a14	S100 calcium binding protein A14	3.20306	4.52315e-05
ENSMUSG00000005045.16	269610			Chd5	chromodomain helicase DNA binding protein 5	3.20153	0.000936759
ENSMUSG00000019848.14	78977	7171643	Propanoate metabolism	Popdc3	popeye domain containing 3	3.20023	0.0038434
ENSMUSG00000042788.12	329831			Fam166b	family with sequence similarity 166 member B	3.19705	0.00357072
ENSMUSG00000062432.4	546726			Cyp26c1	cytochrome P450 family 26 subfamily c polypeptide 1	3.19347	0.000109972
ENSMUSG00000074433.4	69514	6390412	Biotin metabolism	Lce3e	late cornified envelope 3E	3.19291	0.00356034
ENSMUSG00000073411.11	14980			H2-L	histocompatibility 2 D region locus L	3.19185	6.96915e-14
ENSMUSG00000044362.8	70054			Ccdc89	coiled-coil domain containing 89	3.19179	2.78853e-06
ENSMUSG00000055172.10	50909			C1ra	complement component 1 r subcomponent A	3.18575	2.14208e-08
ENSMUSG00000030786.18	16409	3376059	Glutathione metabolism	Itgam	integrin alpha M	3.18561	3.95506e-05
ENSMUSG00000028536.12	66451		Purine metabolism	2610528J11Rik	RIKEN cDNA 2610528J11 gene	3.18098	0.000808634
ENSMUSG00000001131.11	21857			Timp1	tissue inhibitor of metalloproteinase 1	3.17638	6.76962e-12
ENSMUSG00000025557.9	56643	5398112	Arginine and proline metabolism	Slc15a1	solute carrier family 15 (oligopeptide transporter) member 1	3.17591	0.00397946
ENSMUSG00000022026.6	380924			Olfm4	olfactomedin 4	3.17587	0.000403908
ENSMUSG00000023885.8	21826			Thbs2	thrombospondin 2	3.17476	5.58699e-27
ENSMUSG00000042429.8	11539		Glycolysis / Gluconeogenesis	Adora1	adenosine A1 receptor	3.16935	7.77353e-10
ENSMUSG00000039457.3	19041		Novobiocin biosynthesis	Ppl	periplakin	3.16015	5.03999e-05
ENSMUSG00000022014.14	108670			Epsti1	epithelial stromal interaction 1 (breast)	3.15406	0.00225373
ENSMUSG00000019852.7	215821	12243306	Glycerophospholipid metabolism	Arfgef3	ARFGEF family member 3	3.1466	3.90792e-06
ENSMUSG00000021708.17						3.14587	0.00387307
ENSMUSG00000044646.14	207259			Zbtb7c	zinc finger and BTB domain containing 7C	3.1428	2.79546e-07
ENSMUSG00000027457.15	241727			Snph	syntaphilin	3.14147	3.47427e-08
ENSMUSG00000022579.10	68453		Phenylalanine tyrosine and tryptophan biosynthesis	Gpihbp1	GPI-anchored HDL-binding protein 1	3.13613	5.05506e-05
ENSMUSG00000024215.13	30051	23778819	Valine leucine and isoleucine degradation	Spdef	SAM pointed domain containing ets transcription factor	3.13501	0.00373061
ENSMUSG00000022076.9	93688		Methane metabolism	Klhl1	kelch-like 1	3.13439	0.00183302
ENSMUSG00000073795.11	381933		Biotin biosynthesis pimeloyl-ACP/CoA => biotin	6430531B16Rik	RIKEN cDNA 6430531B16 gene	3.13431	1.63737e-05
ENSMUSG00000064220.6	15267	2721607	Ascorbate and aldarate metabolism	Hist2h2aa1	histone cluster 2 H2aa1	3.13419	0.000250259
ENSMUSG00000046500.8	320701			Fam19a4	family with sequence similarity 19 member A4	3.13397	0.00224864
ENSMUSG00000041607.16	17196		Porphyrin and chlorophyll metabolism	Mbp	myelin basic protein	3.13273	1.05711e-07
ENSMUSG00000062296.8	320429			Trank1	tetratricopeptide repeat and ankyrin repeat containing 1	3.13262	0.00440306
ENSMUSG00000050967.5	263764			Creg2	cellular repressor of E1A-stimulated genes 2	3.12531	0.000278725
ENSMUSG00000057455.12	19762	3096445	Galactose metabolism	Rit2	Ras-like without CAAX 2	3.12351	0.00578059
ENSMUSG00000053863.3	94111		Lipoic acid metabolism	Mepe	matrix extracellular phosphoglycoprotein with ASARM motif (bone)	3.12273	0.0049867
ENSMUSG00000042477.7	332937			Tfap2e	transcription factor AP-2 epsilon	3.12193	0.00577008
ENSMUSG00000026222.16	20684		Amino sugar and nucleotide sugar metabolism	Sp100	nuclear antigen Sp100	3.11977	0.00214062
ENSMUSG00000029070.9	74761			Mxra8	matrix-remodelling associated 8	3.11851	9.25456e-20
ENSMUSG00000069441.3	13510	1462627	Selenocompound metabolism	Dsg1a	desmoglein 1 alpha	3.11813	0.00599027
ENSMUSG00000094686.1	100504362			Gm1987	predicted gene 1987	3.11683	5.23715e-07
ENSMUSG00000062593.16	14728	2804716	C5-Branched dibasic acid metabolism	Lilrb4a	leukocyte immunoglobulin-like receptor subfamily B member 4A	3.11662	0.00089658
ENSMUSG00000044986.8	22117		Nitrogen metabolism	Tst	thiosulfate sulfurtransferase mitochondrial	3.11527	1.83892e-05
ENSMUSG00000028132.15	99887	7986613	Starch and sucrose metabolism	Tmem56	transmembrane protein 56	3.11314	8.6258e-09
ENSMUSG00000030103.11	20893	3192454	Folate biosynthesis	Bhlhe40	basic helix-loop-helix family member e40	3.1124	3.74195e-19
ENSMUSG00000040612.13	100039795			Ildr2	immunoglobulin-like domain containing receptor 2	3.11183	0.000192155
ENSMUSG00000029370.10	73246	6812379	Fatty acid biosynthesis	Rassf6	Ras association (RalGDS/AF-6) domain family member 6	3.11082	0.00199365
ENSMUSG00000033427.13	103149		Glycine serine and threonine metabolism	Upb1	ureidopropionase beta	3.11058	0.000702829
ENSMUSG00000037370.13	18605	2942445	Taurine and hypotaurine metabolism	Enpp1	ectonucleotide pyrophosphatase/phosphodiesterase 1	3.10663	1.28341e-14
ENSMUSG00000025780.7	209378			Itih5	inter-alpha (globulin) inhibitor H5	3.10651	9.49555e-20
ENSMUSG00000028197.4	71355			Col24a1	collagen type XXIV alpha 1	3.10435	3.77306e-13
ENSMUSG00000048782.15	233752			Insc	inscuteable homolog (Drosophila)	3.10341	7.52576e-08
ENSMUSG00000015354.8	76477	7039123	Homologous recombination	Pcolce2	procollagen C-endopeptidase enhancer 2	3.1015	5.69587e-08
ENSMUSG00000060771.14	211484	10261511	Sphingolipid metabolism	Tsga10	testis specific 10	3.10011	1.56258e-11
ENSMUSG00000037999.13	212285		Benzoate degradation	Arap2	ArfGAP with RhoGAP domain ankyrin repeat and PH domain 2	3.09733	2.00127e-06
ENSMUSG00000003051.13	13710	2667753	Methane metabolism	Elf3	E74-like factor 3	3.09545	0.000104396
ENSMUSG00000021303.13	14706		Lipopolysaccharide biosynthesis	Gng4	guanine nucleotide binding protein (G protein) gamma 4	3.09482	3.97874e-06
ENSMUSG00000101188.1						3.09419	0.00600167
ENSMUSG00000022096.14	15460	2743722	Glycolysis / Gluconeogenesis	Hr	hairless	3.09114	4.19639e-08
ENSMUSG00000022756.15	224022			Slc7a4	solute carrier family 7 (cationic amino acid transporter y+ system) member 4	3.09033	2.44914e-06
ENSMUSG00000063142.14	16531		Nicotinate and nicotinamide metabolism	Kcnma1	potassium large conductance calcium-activated channel subfamily M alpha member 1	3.08687	2.215e-10
ENSMUSG00000039126.9	353211			Prune2	prune homolog 2	3.08478	1.47514e-06
ENSMUSG00000040797.16	243621			Iqsec3	IQ motif and Sec7 domain 3	3.07967	0.00506696
ENSMUSG00000025739.13	64337			Gng13	guanine nucleotide binding protein (G protein) gamma 13	3.07842	0.00410591
ENSMUSG00000024659.14	16952	3125500	Nucleotide excision repair	Anxa1	annexin A1	3.07748	7.11902e-17
ENSMUSG00000035296.13	24053	3381564	Riboflavin metabolism	Sgcg	sarcoglycan gamma (dystrophin-associated glycoprotein)	3.07733	0.000105218
ENSMUSG00000039954.8	269019			Stk32a	serine/threonine kinase 32A	3.0734	0.000880718
ENSMUSG00000046093.9	170638		Two-component system	Hpcal4	hippocalcin-like 4	3.0732	0.00623491
ENSMUSG00000044072.14	237711			Eml6	echinoderm microtubule associated protein like 6	3.07125	7.20993e-06
ENSMUSG00000051618.5	244178			Ubqln3	ubiquilin 3	3.07117	0.00682786
ENSMUSG00000046834.6	16678	2796043	Ubiquinone and other terpenoid-quinone biosynthesis	Krt1	keratin 1	3.07092	0.00673229
ENSMUSG00000005803.14	59010		Phenylalanine metabolism	Sqrdl	sulfide quinone reductase-like (yeast)	3.06963	5.83462e-06
ENSMUSG00000038859.7	66898		Arginine and proline metabolism	Baiap2l1	BAI1-associated protein 2-like 1	3.06419	2.85922e-10
ENSMUSG00000027377.2	228576			Mall	mal T cell differentiation protein-like	3.05922	8.92612e-10
ENSMUSG00000034422.14	547253		TCA cycle	Parp14	poly (ADP-ribose) polymerase family member 14	3.05882	7.30379e-06
ENSMUSG00000026407.17	12292	1209894	Vitamin B6 metabolism	Cacna1s	calcium channel voltage-dependent L type alpha 1S subunit	3.05874	0.000151728
ENSMUSG00000024526.8	12683		Aminobenzoate degradation	Cidea	cell death-inducing DNA fragmentation factor alpha subunit-like effector A	3.05799	0.00272108
ENSMUSG00000069072.9	241919			Slc7a14	solute carrier family 7 (cationic amino acid transporter y+ system) member 14	3.05656	0.000133223
ENSMUSG00000031849.9	12845		Citrate cycle (TCA cycle)	Comp	cartilage oligomeric matrix protein	3.05646	0.0068432
ENSMUSG00000045733.7	212518		Glycine serine and threonine metabolism	Sprn	shadow of prion protein	3.05227	5.4906e-06
ENSMUSG00000030108.14	14412		Sulfur metabolism	Slc6a13	solute carrier family 6 (neurotransmitter transporter GABA) member 13	3.05148	0.00136183
ENSMUSG00000019577.6	27273	3710366	Xylene degradation	Pdk4	pyruvate dehydrogenase kinase isoenzyme 4	3.04912	1.97933e-06
ENSMUSG00000008845.9	93671		Streptomycin biosynthesis	Cd163	CD163 antigen	3.04765	0.00287641
ENSMUSG00000039208.15	210029			Metrnl	meteorin glial cell differentiation regulator-like	3.04716	3.53914e-12
ENSMUSG00000028635.7	13615		Folate biosynthesis	Edn2	endothelin 2	3.04709	0.00315674
ENSMUSG00000012350.15	13661	2667604	Arginine and proline metabolism	Ehf	ets homologous factor	3.04665	1.0747e-09
ENSMUSG00000075420.6	68528	6456976	Fatty acid degradation	Smim6	small integral membrane protein 6	3.04298	0.00643035
ENSMUSG00000020067.7	68802			Mypn	myopalladin	3.04087	0.000641552
ENSMUSG00000026430.16	54354			Rassf5	Ras association (RalGDS/AF-6) domain family member 5	3.03718	1.83293e-08
ENSMUSG00000007655.16	12389		Pentose phosphate pathway	Cav1	caveolin 1 caveolae protein	3.03592	2.42299e-18
ENSMUSG00000020436.17	14406	2555527	Pantothenate and CoA biosynthesis	Gabrg2	gamma-aminobutyric acid (GABA) A receptor subunit gamma 2	3.03259	0.001218
ENSMUSG00000038244.13	320878			Mical2	microtubule associated monooxygenase calponin and LIM domain containing 2	3.02612	1.36643e-07
ENSMUSG00000036641.8	227933			Ccdc148	coiled-coil domain containing 148	3.01798	9.45364e-05
ENSMUSG00000070661.6	66825		Glyoxylate and dicarboxylate metabolism	Rnf186	ring finger protein 186	3.01495	0.0069079
ENSMUSG00000042002.11	116810	5743714	Taurine and hypotaurine metabolism	Foxn4	forkhead box N4	3.01254	0.00773892
ENSMUSG00000025854.15	80752		Arginine biosynthesis	Fam20c	family with sequence similarity 20 member C	3.01195	2.88994e-13
ENSMUSG00000033061.15	19711	3085520	Glycerophospholipid metabolism	Resp18	regulated endocrine-specific protein 18	3.00845	0.00643035
ENSMUSG00000060600.15	13808	1666910	Arachidonic acid metabolism	Eno3	enolase 3 beta muscle	3.0064	3.12932e-11
ENSMUSG00000043631.7	407800		Molybdate transport system	Ecm2	extracellular matrix protein 2 female organ and adipocyte specific	3.00527	1.62437e-06
ENSMUSG00000015829.13	21960		Two-component system	Tnr	tenascin R	3.00438	0.00156643
ENSMUSG00000036918.15	225049			Ttc7	tetratricopeptide repeat domain 7	3.00293	1.4146e-12
ENSMUSG00000061815.11	435626		Proline biosynthesis glutamate => proline	Rufy4	RUN and FYVE domain containing 4	2.99862	0.00357375
ENSMUSG00000015340.10	13058	1094205	Glycerolipid metabolism	Cybb	cytochrome b-245 beta polypeptide	2.99837	0.00010632
ENSMUSG00000031250.8	64103	6027386	Non-homologous end-joining	Tnmd	tenomodulin	2.99787	5.95878e-07
ENSMUSG00000018927.3	20305	3116043	beta-Alanine metabolism	Ccl6	chemokine (C-C motif) ligand 6	2.99756	0.00528159
ENSMUSG00000022057.7	58860		Polyketide sugar unit biosynthesis	Adamdec1	ADAM-like decysin 1	2.99699	0.0081986
ENSMUSG00000002588.12	18979		Terpenoid backbone biosynthesis	Pon1	paraoxonase 1	2.99526	0.00837713
ENSMUSG00000041372.10	330406			B4galnt3	beta-14-N-acetyl-galactosaminyl transferase 3	2.9945	1.21504e-05
ENSMUSG00000002266.17	22776	3265704	Starch and sucrose metabolism	Zim1	zinc finger imprinted 1	2.99369	4.11561e-35
ENSMUSG00000054976.14	241134			Nyap2	neuronal tyrosine-phophorylated phosphoinositide 3-kinase adaptor 2	2.99256	0.000664339
ENSMUSG00000059498.13	14131		Butanoate metabolism	Fcgr3	Fc receptor IgG low affinity III	2.9873	5.10421e-09
ENSMUSG00000020773.11	217333		Methane metabolism	Trim47	tripartite motif-containing 47	2.9869	6.06399e-11
ENSMUSG00000039315.15	27278			Clnk	cytokine-dependent hematopoietic cell linker	2.98201	0.00837768
ENSMUSG00000037129.7	214531		Valine leucine and isoleucine biosynthesis	Tmprss13	transmembrane protease serine 13	2.98172	0.000167914
ENSMUSG00000067780.3	94227		Arginine biosynthesis	Pi15	peptidase inhibitor 15	2.98018	1.12889e-06
ENSMUSG00000059991.7	53324		Bacterial secretion system	Nptx2	neuronal pentraxin 2	2.97662	7.99396e-05
ENSMUSG00000039899.5	14190	1732546	Lysine biosynthesis	Fgl2	fibrinogen-like protein 2	2.97404	4.36742e-07
ENSMUSG00000027485.15	228801			Bpifb1	BPI fold containing family B member 1	2.9726	0.00750988
ENSMUSG00000110266.1	102635385			Gm32742	predicted gene 32742	2.97147	0.000729534
ENSMUSG00000024885.8	67689	6223478	Vitamin B6 metabolism	Aldh3b1	aldehyde dehydrogenase 3 family member B1	2.9713	0.000167738
ENSMUSG00000032511.17	20271		Pentose phosphate pathway	Scn5a	sodium channel voltage-gated type V alpha	2.97016	0.00137529
ENSMUSG00000078607.5	69066	6368827	Fatty acid biosynthesis	1810010H24Rik	RIKEN cDNA 1810010H24 gene	2.96598	5.13969e-05
ENSMUSG00000052688.12	226421			Rab7b	RAB7B member RAS oncogene family	2.96464	0.000480252
ENSMUSG00000006342.14	71733		Lipopolysaccharide biosynthesis	Susd2	sushi domain containing 2	2.9639	4.31117e-08
ENSMUSG00000059108.4	213002			Ifitm6	interferon induced transmembrane protein 6	2.96117	0.0091936
ENSMUSG00000048981.1	16660		DNA replication	Krt31	keratin 31	2.95816	0.00802401
ENSMUSG00000092192.7	67685			Dyx1c1	dyslexia susceptibility 1 candidate 1	2.95612	1.71275e-05
ENSMUSG00000037254.18	16425			Itih2	inter-alpha trypsin inhibitor heavy chain 2	2.9517	0.00482288
ENSMUSG00000056498.13	320782			Tmem154	transmembrane protein 154	2.95107	0.000375851
ENSMUSG00000052276.8	239790			Ostn	osteocrin	2.94426	4.63745e-05
ENSMUSG00000042988.10	77583		Caprolactam degradation	Notum	notum pectinacetylesterase homolog (Drosophila)	2.94365	2.50746e-05
ENSMUSG00000026167.14	22409			Wnt10a	wingless-type MMTV integration site family member 10A	2.94168	4.88198e-05
ENSMUSG00000030713.6	23993	3382821	Lysine biosynthesis	Klk7	kallikrein related-peptidase 7 (chymotryptic stratum corneum)	2.9393	0.00974531
ENSMUSG00000041476.12	66106		Glyoxylate and dicarboxylate metabolism	Smpx	small muscle protein X-linked	2.93689	0.00348225
ENSMUSG00000056966.7	118446			Gjc3	gap junction protein gamma 3	2.93395	4.11407e-05
ENSMUSG00000070780.11	245945			Rbm47	RNA binding motif protein 47	2.93324	1.31476e-05
ENSMUSG00000040938.16	216867	10474620	Sulfur relay system	Slc16a11	solute carrier family 16 (monocarboxylic acid transporters) member 11	2.93215	0.000584299
ENSMUSG00000041423.16	68957		Sulfur metabolism	Paqr6	progestin and adipoQ receptor family member VI	2.92968	0.000434259
ENSMUSG00000029269.11	56362		Purine metabolism	Sult1b1	sulfotransferase family 1B member 1	2.92873	0.00990721
ENSMUSG00000021078.4	75266		Glycerolipid metabolism	Tomm20l	translocase of outer mitochondrial membrane 20 homolog (yeast)-like	2.92827	0.00754904
ENSMUSG00000068011.4	70291		Sulfur metabolism	Mkrn2os	makorin ring finger protein 2 opposite strand	2.92782	0.00401274
ENSMUSG00000024049.14	17929	2852549	Novobiocin biosynthesis	Myom1	myomesin 1	2.92553	5.16796e-07
ENSMUSG00000018411.17	17762	2861474	Pantothenate and CoA biosynthesis	Mapt	microtubule-associated protein tau	2.92546	1.61447e-05
ENSMUSG00000056413.16	231821			Adap1	ArfGAP with dual PH domains 1	2.92167	2.25079e-06
ENSMUSG00000025329.3	18599		Tyrosine metabolism	Padi1	peptidyl arginine deiminase type I	2.92038	0.00405428
ENSMUSG00000021702.7	21828			Thbs4	thrombospondin 4	2.91194	7.47794e-06
ENSMUSG00000027171.10	228413			Prrg4	proline rich Gla (G-carboxyglutamic acid) 4 (transmembrane)	2.91184	5.25431e-05
ENSMUSG00000031772.17	170571	9389426	Fatty acid biosynthesis	Cntnap4	contactin associated protein-like 4	2.91106	7.15642e-05
ENSMUSG00000000216.8	20278	3116036	Synthesis and degradation of ketone bodies	Scnn1g	sodium channel nonvoltage-gated 1 gamma	2.91045	0.00543527
ENSMUSG00000079017.3	76933		Phosphotransferase system (PTS)	Ifi27l2a	interferon alpha-inducible protein 27 like 2A	2.90982	0.00689223
ENSMUSG00000038600.12	140494			Atp6v0a4	ATPase H+ transporting lysosomal V0 subunit A4	2.9098	0.00832058
ENSMUSG00000064147.6	442827		DNA polymerase III complex bacteria	Rab44	RAB44 member RAS oncogene family	2.90784	0.00734989
ENSMUSG00000042734.5	69480	6390303	beta-Alanine metabolism	Ttc9	tetratricopeptide repeat domain 9	2.904	1.04067e-05
ENSMUSG00000054555.11	11489			Adam12	a disintegrin and metallopeptidase domain 12 (meltrin alpha)	2.90386	2.25714e-19
ENSMUSG00000053368.13	140498	1238255	phosphatidylglycerol biosynthesis I (plastidic)	Rxfp2	relaxin/insulin-like family peptide receptor 2	2.90097	0.0107831
ENSMUSG00000049037.8	269799			Clec4a1	C-type lectin domain family 4 member a1	2.89939	0.0014899
ENSMUSG00000041608.8	215446	10360561	Lipoic acid metabolism	Entpd3	ectonucleoside triphosphate diphosphohydrolase 3	2.89914	6.36758e-08
ENSMUSG00000068874.13	20341	3116000	Thiamine metabolism	Selenbp1	selenium binding protein 1	2.89861	3.58445e-12
ENSMUSG00000031253.15	68792			Srpx2	sushi-repeat-containing protein X-linked 2	2.89375	0.000142968
ENSMUSG00000021187.14	74413		Two-component system	Tc2n	tandem C2 domains nuclear	2.89264	0.000547961
ENSMUSG00000031375.17	12111	1074076	Riboflavin metabolism	Bgn	biglycan	2.89155	1.52433e-19
ENSMUSG00000033174.17	23945			Mgll	monoglyceride lipase	2.89025	3.40827e-11
ENSMUSG00000034842.16	109979			Art3	ADP-ribosyltransferase 3	2.88777	0.00357209
ENSMUSG00000026251.13	11447			Chrnd	cholinergic receptor nicotinic delta polypeptide	2.88745	0.000710688
ENSMUSG00000024028.7	21785	3230506	Porphyrin and chlorophyll metabolism	Tff2	trefoil factor 2 (spasmolytic protein 1)	2.88704	0.00868254
ENSMUSG00000039084.8	12643		Geraniol degradation	Chad	chondroadherin	2.88698	0.00215095
ENSMUSG00000021613.8	12950	1090284	Pentose phosphate pathway	Hapln1	hyaluronan and proteoglycan link protein 1	2.88645	4.29372e-06
ENSMUSG00000058806.14	12817	1089006	Porphyrin and chlorophyll metabolism	Col13a1	collagen type XIII alpha 1	2.88568	7.44464e-12
ENSMUSG00000031385.14	140571	1024318	taurine degradation IV	Plxnb3	plexin B3	2.88376	0.00136782
ENSMUSG00000027273.13	20614			Snap25	synaptosomal-associated protein 25	2.88137	4.32763e-06
ENSMUSG00000075296.4	621603		Sec (secretion) system	Aldh3b2	aldehyde dehydrogenase 3 family member B2	2.87976	0.00177887
ENSMUSG00000103255.1	353236			Pcdhac1	protocadherin alpha subfamily C 1	2.87727	0.00343031
ENSMUSG00000022235.14	69574		Novobiocin biosynthesis	Cmbl	carboxymethylenebutenolidase-like (Pseudomonas)	2.87687	0.000268509
ENSMUSG00000019866.14	11630			Aim1	absent in melanoma 1	2.87556	4.18648e-06
ENSMUSG00000026303.6	171531		Two-component system	Mlph	melanophilin	2.87546	0.000164912
ENSMUSG00000056596.8	69539	6389987	Mismatch repair	Trnp1	TMF1-regulated nuclear protein 1	2.87457	2.40362e-06
ENSMUSG00000032925.16	223272			Itgbl1	integrin beta-like 1	2.87451	3.47524e-08
ENSMUSG00000055805.14	57778	5552079	One carbon pool by folate	Fmnl1	formin-like 1	2.87438	3.6467e-06
ENSMUSG00000028773.8	14077		Fatty acid biosynthesis	Fabp3	fatty acid binding protein 3 muscle and heart	2.87283	3.31386e-05
ENSMUSG00000021196.13	56421	5373582	Biotin metabolism	Pfkp	phosphofructokinase platelet	2.87177	1.45464e-14
ENSMUSG00000067704.1	408190		Aminoacyl-tRNA biosynthesis prokaryotes	Wfdc13	WAP four-disulfide core domain 13	2.87175	0.0114653
ENSMUSG00000022358.6	67731	6226776	Ubiquinone and other terpenoid-quinone biosynthesis	Fbxo32	F-box protein 32	2.87068	5.37576e-07
ENSMUSG00000061126.4	320997			Cyp4f39	cytochrome P450 family 4 subfamily f polypeptide 39	2.86945	0.0117135
ENSMUSG00000021255.17	26380			Esrrb	estrogen related receptor beta	2.86869	0.000853223
ENSMUSG00000039865.8	213603	10338353	Protein export	Slc44a3	solute carrier family 44 member 3	2.86794	0.0017985
ENSMUSG00000056258.8	110862			Kcnq3	potassium voltage-gated channel subfamily Q member 3	2.86665	5.06713e-08
ENSMUSG00000071537.6	74253			Klrg2	killer cell lectin-like receptor subfamily G member 2	2.86649	0.0112709
ENSMUSG00000022824.12	17063	16997772	Ubiquinone and other terpenoid-quinone biosynthesis	Muc13	mucin 13 epithelial transmembrane	2.86488	0.0109163
ENSMUSG00000038242.12	71872		Folate biosynthesis	Aox4	aldehyde oxidase 4	2.86445	0.0105676
ENSMUSG00000030513.14	18553			Pcsk6	proprotein convertase subtilisin/kexin type 6	2.86443	4.63953e-20
ENSMUSG00000055407.14	17760	2861078	Vitamin B6 metabolism	Map6	microtubule-associated protein 6	2.85926	2.6531e-05
ENSMUSG00000022494.13	72555	6788329	Valine leucine and isoleucine degradation	Shisa9	shisa family member 9	2.84854	0.000173125
ENSMUSG00000062778.12	81600	7357181	Lysine biosynthesis	Chia1	chitinase acidic 1	2.84578	0.0121342
ENSMUSG00000091405.2	97122			Hist2h4	histone cluster 2 H4	2.84542	0.0104052
ENSMUSG00000070327.14	672511		isoleucine biosynthesis I (from threonine)	Rnf213	ring finger protein 213	2.84375	6.15119e-06
ENSMUSG00000074155.2	68668	6328270	beta-Alanine metabolism	Klk5	kallikrein related-peptidase 5	2.83036	0.0117209
ENSMUSG00000035126.19	242584			Wdr78	WD repeat domain 78	2.82954	7.34578e-10
ENSMUSG00000030873.9	20277	3116103	Fatty acid degradation	Scnn1b	sodium channel nonvoltage-gated 1 beta	2.8282	0.0116377
ENSMUSG00000030592.18	20190		Novobiocin biosynthesis	Ryr1	ryanodine receptor 1 skeletal muscle	2.82765	0.000266794
ENSMUSG00000074923.10	214230	10462576	Butanoate metabolism	Pak6	p21 protein (Cdc42/Rac)-activated kinase 6	2.82596	1.47114e-06
ENSMUSG00000019102.10	11670	1185181	alpha-Linolenic acid metabolism	Aldh3a1	aldehyde dehydrogenase family 3 subfamily A1	2.82179	0.011417
ENSMUSG00000027875.12	15360	2721749	Aminoacyl-tRNA biosynthesis	Hmgcs2	3-hydroxy-3-methylglutaryl-Coenzyme A synthase 2	2.82164	1.4174e-09
ENSMUSG00000026817.14	11636	1186973	Valine leucine and isoleucine biosynthesis	Ak1	adenylate kinase 1	2.8206	1.06452e-11
ENSMUSG00000026452.15	20980			Syt2	synaptotagmin II	2.82019	0.000203308
ENSMUSG00000018648.15	56405			Dusp14	dual specificity phosphatase 14	2.81827	9.01294e-06
ENSMUSG00000094437.2						2.81443	3.63124e-05
ENSMUSG00000002190.13	12745			Clgn	calmegin	2.81406	0.00140916
ENSMUSG00000031448.12	234072			Adprhl1	ADP-ribosylhydrolase like 1	2.81273	0.0122925
ENSMUSG00000029561.17	23962	3370623	Mismatch repair	Oasl2	2'-5' oligoadenylate synthetase-like 2	2.81265	8.28479e-05
ENSMUSG00000056025.12	12722		Phosphotransferase system (PTS)	Clca3a1	chloride channel accessory 3A1	2.81168	0.000413268
ENSMUSG00000057716.6	434008	7793392	Pentose phosphate pathway non-oxidative phase fructose 6P => ribose 5P	Tmem178b	transmembrane protein 178B	2.81143	1.54537e-06
ENSMUSG00000072945.3	622473		PhoR-PhoB (phosphate starvation response) two-component regulatory system	Ripply1	ripply transcriptional repressor 1	2.8101	0.0137868
ENSMUSG00000020990.4	71091		Histidine metabolism	Cdkl1	cyclin-dependent kinase-like 1 (CDC2-related kinase)	2.80416	0.000427339
ENSMUSG00000021194.5	12652		Benzoate degradation	Chga	chromogranin A	2.80303	0.00320759
ENSMUSG00000008601.12	53868		Nitrogen metabolism	Rab25	RAB25 member RAS oncogene family	2.8012	0.00482084
ENSMUSG00000056553.14	19276		Polyketide sugar unit biosynthesis	Ptprn2	protein tyrosine phosphatase receptor type N polypeptide 2	2.80053	0.000828661
ENSMUSG00000031144.15	20977		Aminobenzoate degradation	Syp	synaptophysin	2.80006	9.21146e-05
ENSMUSG00000029826.14	78781		Lysine degradation	Zc3hav1	zinc finger CCCH type antiviral 1	2.79952	2.37899e-06
ENSMUSG00000033863.1	16601		Novobiocin biosynthesis	Klf9	Kruppel-like factor 9	2.79812	1.57208e-09
ENSMUSG00000043670.4	208666			Diras1	DIRAS family GTP-binding RAS-like 1	2.7974	0.000874109
ENSMUSG00000020435.17	74309	6356023	Pantothenate and CoA biosynthesis	Osbp2	oxysterol binding protein 2	2.79729	0.000491313
ENSMUSG00000040189.17	211535		Phosphonate and phosphinate metabolism	Ccdc114	coiled-coil domain containing 114	2.79685	1.80944e-05
ENSMUSG00000044951.13	238564			Mylk4	myosin light chain kinase family member 4	2.79628	0.000872904
ENSMUSG00000028862.6	53608	5206896	Ribosome	Map3k6	mitogen-activated protein kinase kinase kinase 6	2.79387	0.00139151
ENSMUSG00000046623.8	14621	2602827	Carbon fixation in photosynthetic organisms	Gjb4	gap junction protein beta 4	2.79355	0.0143732
ENSMUSG00000033355.6	67775		Glyoxylate and dicarboxylate metabolism	Rtp4	receptor transporter protein 4	2.79317	0.00251902
ENSMUSG00000052776.10	246730			Oas1a	2'-5' oligoadenylate synthetase 1A	2.79303	0.00790593
ENSMUSG00000001542.6	192657			Ell2	elongation factor RNA polymerase II 2	2.78844	5.62559e-10
ENSMUSG00000043441.5	229357			Gpr149	G protein-coupled receptor 149	2.78686	0.00469119
ENSMUSG00000021236.16	12499		Two-component system	Entpd5	ectonucleoside triphosphate diphosphohydrolase 5	2.78621	3.23168e-07
ENSMUSG00000026536.9	381308	4987265	Cytochrome bc1 complex respiratory unit	Ifi211	interferon activated gene 211	2.78534	0.0121393
ENSMUSG00000074001.3	72330		Porphyrin and chlorophyll metabolism	Klhl40	kelch-like 40	2.78476	0.000758122
ENSMUSG00000025762.14	214048		Tyrosine metabolism	Larp1b	La ribonucleoprotein domain family member 1B	2.78405	0.000825365
ENSMUSG00000022371.15	12818	1088795	Terpenoid backbone biosynthesis	Col14a1	collagen type XIV alpha 1	2.78302	2.22472e-11
ENSMUSG00000031853.5	234878			Map3k21	mitogen-activated protein kinase kinase kinase 21	2.78144	0.00577008
ENSMUSG00000073856.11	434232		Entner-Doudoroff pathway glucose-6P => glyceraldehyde-3P + pyruvate	Iqck	IQ motif containing K	2.78113	0.0010184
ENSMUSG00000040536.15	69352			Necab1	N-terminal EF-hand calcium binding protein 1	2.78023	4.87189e-07
ENSMUSG00000050711.7	20254			Scg2	secretogranin II	2.78011	0.00328071
ENSMUSG00000037887.11	18218	2885580	Sulfur metabolism	Dusp8	dual specificity phosphatase 8	2.7799	7.05266e-09
ENSMUSG00000054889.9	109620			Dsp	desmoplakin	2.77974	2.11334e-06
ENSMUSG00000025498.15	54123	5296214	Peptidoglycan biosynthesis	Irf7	interferon regulatory factor 7	2.77968	0.0115657
ENSMUSG00000054509.7	328417			Parp4	poly (ADP-ribose) polymerase family member 4	2.77199	1.40567e-06
ENSMUSG00000069874.7	54396			Irgm2	immunity-related GTPase family M member 2	2.77097	4.5235e-05
ENSMUSG00000063296.4	320709			Tmem117	transmembrane protein 117	2.77094	0.000330067
ENSMUSG00000034731.9	380921		Cytochrome bc1 complex respiratory unit	Dgkh	diacylglycerol kinase eta	2.76919	6.19562e-07
ENSMUSG00000030200.13	66813		Lipopolysaccharide biosynthesis	Bcl2l14	BCL2-like 14 (apoptosis facilitator)	2.76885	0.0152983
ENSMUSG00000024471.12	58916		Pyrimidine metabolism	Myot	myotilin	2.76691	0.00163162
ENSMUSG00000030110.13	19713	3085468	Sphingolipid metabolism	Ret	ret proto-oncogene	2.76634	7.94361e-05
ENSMUSG00000059900.14	94346			Tmem40	transmembrane protein 40	2.76295	0.00553019
ENSMUSG00000024677.13	69774		Porphyrin and chlorophyll metabolism	Ms4a6b	membrane-spanning 4-domains subfamily A member 6B	2.75803	0.000659936
ENSMUSG00000051951.5	497097		peptidyl-asparagine ADP-ribosylation	Xkr4	X-linked Kx blood group related 4	2.75787	9.67552e-05
ENSMUSG00000060981.6	69386		Other glycan degradation	Hist1h4h	histone cluster 1 H4h	2.75779	0.0120421
ENSMUSG00000067279.2	53412			Ppp1r3c	protein phosphatase 1 regulatory (inhibitor) subunit 3C	2.75778	9.67122e-17
ENSMUSG00000070305.10	319742			Mpzl3	myelin protein zero-like 3	2.75619	0.000340278
ENSMUSG00000044811.13	140497			Cd300c2	CD300C molecule 2	2.75465	0.00324463
ENSMUSG00000027843.13	19260		Tryptophan metabolism	Ptpn22	protein tyrosine phosphatase non-receptor type 22 (lymphoid)	2.75441	0.00731563
ENSMUSG00000042045.6	66402			Sln	sarcolipin	2.75193	0.00104196
ENSMUSG00000037086.3	68800			Prr32	proline rich 32	2.75085	0.000327068
ENSMUSG00000023046.6	16012	2762078	Lysine degradation	Igfbp6	insulin-like growth factor binding protein 6	2.74817	0.00430587
ENSMUSG00000033060.15	380928		Putative sorbitol/mannitol transport system	Lmo7	LIM domain only 7	2.74644	8.7956e-18
ENSMUSG00000051431.7	84111	102156745	Wnt signaling pathway	Gpr87	G protein-coupled receptor 87	2.74497	0.0150463
ENSMUSG00000081249.3						2.73992	0.0164944
ENSMUSG00000024897.8	319924			Apba1	amyloid beta (A4) precursor protein binding family A member 1	2.73618	2.73242e-10
ENSMUSG00000021587.4	18548		Porphyrin and chlorophyll metabolism	Pcsk1	proprotein convertase subtilisin/kexin type 1	2.7356	0.0129524
ENSMUSG00000020374.16	74563		Purine metabolism	Rasgef1c	RasGEF domain family member 1C	2.73293	0.0102418
ENSMUSG00000052305.6	100503605			Hbb-bs	hemoglobin beta adult s chain	2.73168	2.04663e-06
ENSMUSG00000025610.7	224419			Map3k7cl	Map3k7 C-terminal like	2.73158	0.0032584
ENSMUSG00000021553.13	114304			Slc28a3	solute carrier family 28 (sodium-coupled nucleoside transporter) member 3	2.72972	0.016451
ENSMUSG00000029026.16	22062		Purine metabolism	Trp73	transformation related protein 73	2.72932	7.34099e-07
ENSMUSG00000043832.13	73149			Clec4a3	C-type lectin domain family 4 member a3	2.72754	0.00964229
ENSMUSG00000026208.9	13346			Des	desmin	2.72737	0.000330841
ENSMUSG00000051663.4	93872	107885684	Biosynthesis of unsaturated fatty acids	Pcdhb1	protocadherin beta 1	2.7273	0.0172016
ENSMUSG00000074653.10	320352			Lrrc31	leucine rich repeat containing 31	2.72612	0.0171788
ENSMUSG00000037318.10	215243	10578297	Fatty acid biosynthesis	Traf3ip3	TRAF3 interacting protein 3	2.72529	0.00486492
ENSMUSG00000040936.15	209012			Ulk4	unc-51-like kinase 4	2.72519	6.78311e-06
ENSMUSG00000028766.10	11647	1187153	Tryptophan metabolism	Alpl	alkaline phosphatase liver/bone/kidney	2.72478	1.48163e-12
ENSMUSG00000022935.15	14805		Fluorobenzoate degradation	Grik1	glutamate receptor ionotropic kainate 1	2.72289	1.25976e-05
ENSMUSG00000019851.8	64058		Polyketide sugar unit biosynthesis	Perp	PERP TP53 apoptosis effector	2.72268	5.62989e-07
ENSMUSG00000091712.1	665119			Sec14l5	SEC14-like lipid binding 5	2.72238	0.0158215
ENSMUSG00000044788.10	328035			Fads6	fatty acid desaturase domain family member 6	2.72235	0.00191719
ENSMUSG00000059456.13	19229		Ascorbate and aldarate metabolism	Ptk2b	PTK2 protein tyrosine kinase 2 beta	2.72198	0.000437027
ENSMUSG00000027419.9	18549		Terpenoid backbone biosynthesis	Pcsk2	proprotein convertase subtilisin/kexin type 2	2.72021	0.000971227
ENSMUSG00000021791.6	71200		Streptomycin biosynthesis	Dydc2	DPY30 domain containing 2	2.71617	0.0173156
ENSMUSG00000019762.4	70337		Lysine degradation	Iyd	iodotyrosine deiodinase	2.7155	0.0176608
ENSMUSG00000003469.9	105653			Phyhip	phytanoyl-CoA hydroxylase interacting protein	2.71407	0.002088
ENSMUSG00000032034.6	16521		Styrene degradation	Kcnj5	potassium inwardly-rectifying channel subfamily J member 5	2.71218	0.00427538
ENSMUSG00000039103.12	68810	27746558	Methane metabolism	Nexn	nexilin	2.71207	1.34273e-07
ENSMUSG00000074657.4	16572		Synthesis and degradation of ketone bodies	Kif5a	kinesin family member 5A	2.70718	6.27758e-07
ENSMUSG00000054598.13						2.70687	0.00409079
ENSMUSG00000050854.9	230678			Tmem125	transmembrane protein 125	2.70586	0.00786057
ENSMUSG00000040146.9	71746		Propanoate metabolism	Rgl3	ral guanine nucleotide dissociation stimulator-like 3	2.70335	0.00203697
ENSMUSG00000035818.13	226245			Plekhs1	pleckstrin homology domain containing family S member 1	2.70304	0.0137795
ENSMUSG00000027313.3	69065		Galactose metabolism	Chac1	ChaC cation transport regulator 1	2.70193	0.00567365
ENSMUSG00000002007.5	56504	5364236	C5-Branched dibasic acid metabolism	Srpk3	serine/arginine-rich protein specific kinase 3	2.7007	0.00104556
ENSMUSG00000021876.14	58809		Two-component system	Rnase4	ribonuclease RNase A family 4	2.69556	1.71187e-14
ENSMUSG00000028637.15	73332		Ribosome	Ccdc30	coiled-coil domain containing 30	2.69509	8.00307e-10
ENSMUSG00000091996.8	408059			BC049352	cDNA sequence BC049352	2.69335	0.0186141
ENSMUSG00000061601.15	26875			Pclo	piccolo (presynaptic cytomatrix protein)	2.69315	0.00227685
ENSMUSG00000002944.15	12491			Cd36	CD36 antigen	2.68967	4.21665e-08
ENSMUSG00000020774.9	11484		Valine leucine and isoleucine degradation	Aspa	aspartoacylase	2.68749	0.0133383
ENSMUSG00000022505.8	13731			Emp2	epithelial membrane protein 2	2.68746	1.26782e-13
ENSMUSG00000015093.15	69454		Galactose metabolism	Clic3	chloride intracellular channel 3	2.68703	0.00378567
ENSMUSG00000035580.10	211468		Pyruvate metabolism	Kcnh8	potassium voltage-gated channel subfamily H (eag-related) member 8	2.68595	0.00653349
ENSMUSG00000034171.13	14073		Pentose and glucuronate interconversions	Faah	fatty acid amide hydrolase	2.68348	0.00598048
ENSMUSG00000034570.12	170835		Other glycan degradation	Inpp5j	inositol polyphosphate 5-phosphatase J	2.6825	0.0153201
ENSMUSG00000025481.12	76974		Tryptophan metabolism	Urah	urate (5-hydroxyiso-) hydrolase	2.68193	0.0102986
ENSMUSG00000030579.10	22177		beta-Alanine metabolism	Tyrobp	TYRO protein tyrosine kinase binding protein	2.6789	1.00435e-05
ENSMUSG00000030342.8	12527	1207808	Purine metabolism	Cd9	CD9 antigen	2.6772	4.64469e-13
ENSMUSG00000022483.16	12824	1089221	Aminoacyl-tRNA biosynthesis	Col2a1	collagen type II alpha 1	2.67701	3.49706e-06
ENSMUSG00000062077.14	58522	25053200	Histidine metabolism	Trim54	tripartite motif-containing 54	2.67632	0.00769624
ENSMUSG00000034917.7	27375			Tjp3	tight junction protein 3	2.67606	0.00761167
ENSMUSG00000043460.6	207393			Elfn2	leucine rich repeat and fibronectin type III extracellular 2	2.67515	0.013164
ENSMUSG00000026304.13	19329		Ribosome	Rab17	RAB17 member RAS oncogene family	2.67322	0.001611
ENSMUSG00000040253.15	229900			Gbp7	guanylate binding protein 7	2.67226	2.58164e-05
ENSMUSG00000059898.8	13507	1462400	Novobiocin biosynthesis	Dsc3	desmocollin 3	2.67124	3.65718e-14
ENSMUSG00000027015.4	73649		Mismatch repair	Cybrd1	cytochrome b reductase 1	2.66971	9.02745e-22
ENSMUSG00000038665.15	320127			Dgki	diacylglycerol kinase iota	2.66955	0.00146933
ENSMUSG00000046709.16	26414			Mapk10	mitogen-activated protein kinase 10	2.66671	0.000273193
ENSMUSG00000074625.10	545481		phosphatidylinositol biosynthesis I (bacteria)	Arhgap40	Rho GTPase activating protein 40	2.66551	0.0158475
ENSMUSG00000059089.4	246256			Fcgr4	Fc receptor IgG low affinity IV	2.6648	0.0173294
ENSMUSG00000030148.15	26888		Streptomycin biosynthesis	Clec4a2	C-type lectin domain family 4 member a2	2.66472	0.00148357
ENSMUSG00000024747.3	26358		Histidine metabolism	Aldh1a7	aldehyde dehydrogenase family 1 subfamily A7	2.66261	0.00102824
ENSMUSG00000034584.3	320051			Exph5	exophilin 5	2.66249	0.0014313
ENSMUSG00000033342.13	75769		Glycine serine and threonine metabolism	Plppr5	phospholipid phosphatase related 5	2.66119	0.00920713
ENSMUSG00000111277.1						2.66037	0.00106661
ENSMUSG00000020641.15	58185	5590254	Bacterial chemotaxis	Rsad2	radical S-adenosyl methionine domain containing 2	2.66011	0.00062126
ENSMUSG00000049130.6	12273			C5ar1	complement component 5a receptor 1	2.65956	0.0173111
ENSMUSG00000022431.2	67747		Histidine metabolism	Ribc2	RIB43A domain with coiled-coils 2	2.65876	0.00603479
ENSMUSG00000071392.6	100045792			Ect2l	epithelial cell transforming sequence 2 oncogene-like	2.65809	0.0112116
ENSMUSG00000023966.8	75564	6985975	Glutathione metabolism	Rsph9	radial spoke head 9 homolog (Chlamydomonas)	2.65403	7.44077e-08
ENSMUSG00000020218.11	24117		Tyrosine metabolism	Wif1	Wnt inhibitory factor 1	2.65	1.43811e-05
ENSMUSG00000097829.2	50918		Porphyrin and chlorophyll metabolism	Myadm	myeloid-associated differentiation marker	2.64961	7.12545e-06
ENSMUSG00000001588.12	216859	10474833	RNA polymerase	Acap1	ArfGAP with coiled-coil ankyrin repeat and PH domains 1	2.64902	0.0189053
ENSMUSG00000026202.13	22145			Tuba4a	tubulin alpha 4A	2.6477	1.91658e-05
ENSMUSG00000049044.16	56508			Rapgef4	Rap guanine nucleotide exchange factor (GEF) 4	2.644	9.08855e-05
ENSMUSG00000056888.11	73690	6312877	Taurine and hypotaurine metabolism	Glipr1	GLI pathogenesis-related 1 (glioma)	2.63977	0.0101792
ENSMUSG00000070564.15	243967			Ntn5	netrin 5	2.63823	0.00616413
ENSMUSG00000020331.9	15166	2688045	Fatty acid biosynthesis	Hcn2	hyperpolarization-activated cyclic nucleotide-gated K+ 2	2.63491	0.00211368
ENSMUSG00000058975.7	16502			Kcnc1	potassium voltage gated channel Shaw-related subfamily member 1	2.63329	0.00151649
ENSMUSG00000026077.15	18143			Npas2	neuronal PAS domain protein 2	2.63046	0.00014357
ENSMUSG00000034947.13	217203	10601679	Fatty acid degradation	Tmem106a	transmembrane protein 106A	2.62967	0.0039101
ENSMUSG00000034127.14	216350	10393002	Methane metabolism	Tspan8	tetraspanin 8	2.6293	0.000451727
ENSMUSG00000069867.3	382035	4850149	Zinc transport system	Pabpn1l	poly(A)binding protein nuclear 1-like	2.62862	0.0146133
ENSMUSG00000001020.8	20198		Starch and sucrose metabolism	S100a4	S100 calcium binding protein A4	2.62723	6.753e-06
ENSMUSG00000024140.9	13819		Nitrotoluene degradation	Epas1	endothelial PAS domain protein 1	2.6269	5.40443e-12
ENSMUSG00000024697.3	14675		Glycine serine and threonine metabolism	Gna14	guanine nucleotide binding protein alpha 14	2.62651	6.76622e-05
ENSMUSG00000044349.15	319317			Snhg11	small nucleolar RNA host gene 11	2.62568	8.03251e-11
ENSMUSG00000058297.16	94214	7695298	Mismatch repair	Spock2	sparc/osteonectin cwcv and kazal-like domains proteoglycan 2	2.62565	1.25031e-07
ENSMUSG00000020871.8	13394	24944038	Biosynthesis of unsaturated fatty acids	Dlx4	distal-less homeobox 4	2.62517	0.010589
ENSMUSG00000034990.15	246190			Otoa	otoancorin	2.62433	0.0212363
ENSMUSG00000025475.17	52389		Atrazine degradation	Adgra1	adhesion G protein-coupled receptor A1	2.6234	0.0159745
ENSMUSG00000022763.16	72168	6261814	Fatty acid biosynthesis	Aifm3	apoptosis-inducing factor mitochondrion-associated 3	2.62215	0.0108685
ENSMUSG00000020234.10	432479		Tryptophan biosynthesis chorismate => tryptophan	4930404N11Rik	RIKEN cDNA 4930404N11 gene	2.6212	0.017137
ENSMUSG00000022949.9	209195			Clic6	chloride intracellular channel 6	2.62026	4.64917e-07
ENSMUSG00000021573.14	72948		Glycerophospholipid metabolism	Tppp	tubulin polymerization promoting protein	2.61989	0.000378869
ENSMUSG00000024524.16	14680		Valine leucine and isoleucine biosynthesis	Gnal	guanine nucleotide binding protein alpha stimulating olfactory type	2.61808	6.52037e-09
ENSMUSG00000039462.4	12813	1089204	Pantothenate and CoA biosynthesis	Col10a1	collagen type X alpha 1	2.61496	0.0147687
ENSMUSG00000075273.4	72421		Two-component system	Ttc30b	tetratricopeptide repeat domain 30B	2.61445	2.54135e-13
ENSMUSG00000034308.13	74032			Sdr42e1	short chain dehydrogenase/reductase family 42E member 1	2.6137	0.000750549
ENSMUSG00000052374.14	11472		Ascorbate and aldarate metabolism	Actn2	actinin alpha 2	2.6128	0.000214404
ENSMUSG00000024339.12	21355		Streptomycin biosynthesis	Tap2	transporter 2 ATP-binding cassette sub-family B (MDR/TAP)	2.60988	0.0133701
ENSMUSG00000049103.14	12772	1089172	beta-Alanine metabolism	Ccr2	chemokine (C-C motif) receptor 2	2.60966	0.000907452
ENSMUSG00000029718.14	18542	2940556	Vitamin B6 metabolism	Pcolce	procollagen C-endopeptidase enhancer protein	2.60885	7.18343e-16
ENSMUSG00000015879.8	58227		Tyrosine metabolism	Fam184b	family with sequence similarity 184 member B	2.60779	0.00119523
ENSMUSG00000029321.1	75750		Glycolysis / Gluconeogenesis	Slc10a6	solute carrier family 10 (sodium/bile acid cotransporter family) member 6	2.6058	0.0185597
ENSMUSG00000030500.6	140919		CDP-diacylglycerol biosynthesis I	Slc17a6	solute carrier family 17 (sodium-dependent inorganic phosphate cotransporter) member 6	2.60129	0.00352542
ENSMUSG00000020216.13	71912		Pyrimidine metabolism	Jsrp1	junctional sarcoplasmic reticulum protein 1	2.60001	0.00332941
ENSMUSG00000044748.8	13214	1796569	Ascorbate and aldarate metabolism	Defb1	defensin beta 1	2.59803	0.0186751
ENSMUSG00000022421.18	73340	6813660	Mismatch repair	Nptxr	neuronal pentraxin receptor	2.59742	1.36754e-17
ENSMUSG00000036564.17	234593			Ndrg4	N-myc downstream regulated gene 4	2.59682	8.34806e-09
ENSMUSG00000048399.4	71338	6480400	RNA polymerase	Tprg	transformation related protein 63 regulated	2.5948	0.0244119
ENSMUSG00000068615.4	14617			Gjd2	gap junction protein delta 2	2.59424	0.0162958
ENSMUSG00000033450.7	72536	6786842	Pentose and glucuronate interconversions	Tagap	T cell activation Rho GTPase activating protein	2.59353	0.0018118
ENSMUSG00000019772.5	22353		Pentose phosphate pathway	Vip	vasoactive intestinal polypeptide	2.59348	0.00240524
ENSMUSG00000055333.14	245827			Fat2	FAT atypical cadherin 2	2.59107	3.06339e-05
ENSMUSG00000045064.4	72350		Glycolysis / Gluconeogenesis	Zc2hc1c	zinc finger C2HC-type containing 1C	2.58989	1.13115e-05
ENSMUSG00000021250.13	14281	2553350	Lysine biosynthesis	Fos	FBJ osteosarcoma oncogene	2.58984	9.87324e-05
ENSMUSG00000034796.14	102278	7885845	Sphingolipid metabolism	Cpne7	copine VII	2.58859	0.00359715
ENSMUSG00000021360.15	14538	24949465	Biosynthesis of siderophore group nonribosomal peptides	Gcnt2	glucosaminyl (N-acetyl) transferase 2 I-branching enzyme	2.58731	2.65997e-05
ENSMUSG00000047531.8	224055			Rtp2	receptor transporter protein 2	2.58701	0.0243942
ENSMUSG00000046727.12	66060	6119285	Oxidative phosphorylation	Cystm1	cysteine-rich transmembrane module containing 1	2.58629	0.0137348
ENSMUSG00000090071.4	12570	1207727	Pyruvate metabolism	Cdk5r2	cyclin-dependent kinase 5 regulatory subunit 2 (p39)	2.58623	0.000184167
ENSMUSG00000023873.12	66931		Thiamine metabolism	1700010I14Rik	RIKEN cDNA 1700010I14 gene	2.58433	0.0046303
ENSMUSG00000033777.3	279572			Tlr13	toll-like receptor 13	2.58383	0.00145244
ENSMUSG00000037447.16	214855		D-Arginine and D-ornithine metabolism	Arid5a	AT rich interactive domain 5A (MRF1-like)	2.58259	6.72559e-05
ENSMUSG00000028859.14	12986			Csf3r	colony stimulating factor 3 receptor (granulocyte)	2.58195	0.0162619
ENSMUSG00000061603.7	238161			Akap6	A kinase (PRKA) anchor protein 6	2.5804	2.15141e-09
ENSMUSG00000044681.19	269637			Cnpy1	canopy FGF signaling regulator 1	2.57933	0.0239489
ENSMUSG00000021647.6	27220			Cartpt	CART prepropeptide	2.57905	0.0254622
ENSMUSG00000020908.14	17883	2863814	RNA polymerase	Myh3	myosin heavy polypeptide 3 skeletal muscle embryonic	2.57865	0.0145049
ENSMUSG00000037820.15	21817		Glycine serine and threonine metabolism	Tgm2	transglutaminase 2 C polypeptide	2.57861	2.18875e-12
ENSMUSG00000040919.13	75087	6943175	Nitrotoluene degradation	4930505A04Rik	RIKEN cDNA 4930505A04 gene	2.57733	0.0244919
ENSMUSG00000033491.13	244954			Prss35	protease serine 35	2.57646	2.87085e-07
ENSMUSG00000030302.16	11941		Arginine biosynthesis	Atp2b2	ATPase Ca++ transporting plasma membrane 2	2.57496	0.000724031
ENSMUSG00000032246.14	75600		ABC transporters	Calml4	calmodulin-like 4	2.57485	4.77634e-05
ENSMUSG00000001763.14	232670			Tspan33	tetraspanin 33	2.57321	1.91658e-05
ENSMUSG00000037971.10	68721		Two-component system	1110032A03Rik	RIKEN cDNA 1110032A03 gene	2.57147	2.67227e-07
ENSMUSG00000041347.5	12061	1076212	Valine leucine and isoleucine degradation	Bdkrb1	bradykinin receptor beta 1	2.5705	0.0191767
ENSMUSG00000028396.5	71886		Bacterial chemotaxis	2310002L09Rik	RIKEN cDNA 2310002L09 gene	2.56892	0.0159264
ENSMUSG00000032265.14	212943		Tyrosine metabolism	Fam46a	family with sequence similarity 46 member A	2.5682	4.38868e-16
ENSMUSG00000041794.13	245049			Myrip	myosin VIIA and Rab interacting protein	2.56807	0.00101294
ENSMUSG00000090061.9	319807			Nwd2	NACHT and WD repeat domain containing 2	2.56519	5.45166e-05
ENSMUSG00000011751.16	80297			Sptbn4	spectrin beta non-erythrocytic 4	2.56387	0.00109229
ENSMUSG00000024621.15	12978			Csf1r	colony stimulating factor 1 receptor	2.56363	3.34856e-12
ENSMUSG00000019899.15	16773	2781314	Fatty acid biosynthesis	Lama2	laminin alpha 2	2.56274	8.257e-06
ENSMUSG00000026204.15	19275		Streptomycin biosynthesis	Ptprn	protein tyrosine phosphatase receptor type N	2.5606	0.00478689
ENSMUSG00000079157.4	270028			Fam155a	family with sequence similarity 155 member A	2.56031	0.0138433
ENSMUSG00000028927.6	18600			Padi2	peptidyl arginine deiminase type II	2.55853	5.3444e-08
ENSMUSG00000027254.13	17754	2861675	One carbon pool by folate	Map1a	microtubule-associated protein 1 A	2.55841	7.64945e-10
ENSMUSG00000039238.6	319530			Zfp750	zinc finger protein 750	2.55771	0.000454879
ENSMUSG00000026840.14	23928	3370366	Thiamine metabolism	Lamc3	laminin gamma 3	2.55769	0.00508763
ENSMUSG00000002111.8	20375		Citrate cycle (TCA cycle)	Spi1	spleen focus forming virus (SFFV) proviral integration oncogene	2.55626	0.000607168
ENSMUSG00000020475.3	56012		Base excision repair	Pgam2	phosphoglycerate mutase 2	2.55396	4.37154e-05
ENSMUSG00000044042.18	14260	2552830	Citrate cycle (TCA cycle)	Fmn1	formin 1	2.55359	9.48949e-07
ENSMUSG00000006542.13	241113			Prkag3	protein kinase AMP-activated gamma 3 non-catatlytic subunit	2.55343	0.0193352
ENSMUSG00000091230.1						2.55304	0.0262655
ENSMUSG00000038642.10	13040	1094372	Tryptophan metabolism	Ctss	cathepsin S	2.55236	1.50822e-05
ENSMUSG00000054161.12	73813	6317012	C5-Branched dibasic acid metabolism	Fam83e	family with sequence similarity 83 member E	2.54947	0.0225575
ENSMUSG00000029759.9	269823			Pon3	paraoxonase 3	2.54567	2.93183e-06
ENSMUSG00000060063.9	11690	1185116	Riboflavin metabolism	Alox5ap	arachidonate 5-lipoxygenase activating protein	2.54545	9.9954e-05
ENSMUSG00000060240.12	57754	5552436	Amino sugar and nucleotide sugar metabolism	Cend1	cell cycle exit and neuronal differentiation 1	2.54479	0.000313118
ENSMUSG00000049353.17	74023		Nitrotoluene degradation	Rd3		2.54342	0.0226129
ENSMUSG00000111723.1	74023		Nitrotoluene degradation	Rd3	retinal degeneration 3	2.54342	0.0226129
ENSMUSG00000005547.14	13087			Cyp2a5	cytochrome P450 family 2 subfamily a polypeptide 5	2.54311	0.0195461
ENSMUSG00000029273.10	53315		ABC transporters	Sult1d1	sulfotransferase family 1D member 1	2.54295	0.0263358
ENSMUSG00000038068.14	218215		Biosynthesis of unsaturated fatty acids	Rnf144b	ring finger protein 144B	2.5424	1.09041e-07
ENSMUSG00000068893.5	100303744			Sprr2a2	small proline-rich protein 2A2	2.5408	0.0213392
ENSMUSG00000048126.16	12835	1086722	RNA polymerase	Col6a3	collagen type VI alpha 3	2.53957	2.62984e-10
ENSMUSG00000042377.8	69640	6256106	Homologous recombination	Fam83g	family with sequence similarity 83 member G	2.53937	0.00301411
ENSMUSG00000075307.3	228003			Klhl41	kelch-like 41	2.53847	0.000361131
ENSMUSG00000011305.11	66968	6171976	Fatty acid degradation	Plin5	perilipin 5	2.53727	0.0280329
ENSMUSG00000025777.8	14545	2549797	RNA polymerase	Gdap1	ganglioside-induced differentiation-associated-protein 1	2.53575	0.0035585
ENSMUSG00000072720.9	74376			Myo18b	myosin XVIIIb	2.53537	6.46776e-05
ENSMUSG00000038167.6	213522		Pyrimidine metabolism	Plekhg6	pleckstrin homology domain containing family G (with RhoGef domain) member 6	2.53413	0.00486492
ENSMUSG00000030792.8	50722	5086271	Pentose and glucuronate interconversions	Dkkl1	dickkopf-like 1	2.53393	0.00672919
ENSMUSG00000096215.8	432995	5144612	Threonine biosynthesis aspartate => homoserine => threonine	Smim22	small integral membrane protein 22	2.53379	0.0247452
ENSMUSG00000025911.14	76187		Inositol phosphate metabolism	Adhfe1	alcohol dehydrogenase iron containing 1	2.53285	0.00431106
ENSMUSG00000025020.11	20562			Slit1	slit homolog 1 (Drosophila)	2.53184	0.00342986
ENSMUSG00000109864.1	66341			Eid3	EP300 interacting inhibitor of differentiation 3	2.53022	0.0283448
ENSMUSG00000097918.1	226439			Ascl5	achaete-scute family bHLH transcription factor 5	2.52862	0.0244798
ENSMUSG00000027199.14	67092		Amino sugar and nucleotide sugar metabolism	Gatm		2.52767	0.000216362
ENSMUSG00000111138.1	67092		Amino sugar and nucleotide sugar metabolism	Gatm	glycine amidinotransferase (L-arginine:glycine amidinotransferase)	2.52767	0.000216362
ENSMUSG00000025468.15	68566		Amino sugar and nucleotide sugar metabolism	Caly	calcyon neuron-specific vesicular protein	2.5274	0.0242913
ENSMUSG00000027339.15	215653	10465296	Fatty acid degradation	Rassf2	Ras association (RalGDS/AF-6) domain family member 2	2.52569	2.38483e-13
ENSMUSG00000031825.16	78892		Streptomycin biosynthesis	Crispld2	cysteine-rich secretory protein LCCL domain containing 2	2.52524	3.47064e-12
ENSMUSG00000052085.6	76088		Arginine and proline metabolism	Dock8	dedicator of cytokinesis 8	2.52519	1.5096e-08
ENSMUSG00000036832.5	65086		Nitrotoluene degradation	Lpar3	lysophosphatidic acid receptor 3	2.52394	0.000318794
ENSMUSG00000046971.7	271844			Pla2g4f	phospholipase A2 group IVF	2.52079	0.0279583
ENSMUSG00000053062.15	67374		Starch and sucrose metabolism	Jam2	junction adhesion molecule 2	2.52016	3.86457e-08
ENSMUSG00000039131.15	54120		Streptomycin biosynthesis	Gipc2	GIPC PDZ domain containing family member 2	2.51991	0.0112868
ENSMUSG00000014158.12	63873		Glyoxylate and dicarboxylate metabolism	Trpv4	transient receptor potential cation channel subfamily V member 4	2.51989	4.93068e-09
ENSMUSG00000030350.8	381813			Prmt8	protein arginine N-methyltransferase 8	2.51986	0.00697639
ENSMUSG00000030157.5	93694	7680200	Pantothenate and CoA biosynthesis	Clec2d	C-type lectin domain family 2 member d	2.51864	0.000130496
ENSMUSG00000042284.9	109700			Itga1	integrin alpha 1	2.51668	2.02697e-07
ENSMUSG00000028528.16	72685	6783745	C5-Branched dibasic acid metabolism	Dnajc6	DnaJ heat shock protein family (Hsp40) member C6	2.51584	0.000621668
ENSMUSG00000025044.16	20288		Glycine serine and threonine metabolism	Msr1	macrophage scavenger receptor 1	2.51555	0.00959406
ENSMUSG00000004892.13	12032	1071358	DNA replication	Bcan	brevican	2.51497	0.0247642
ENSMUSG00000003585.13	67815	6228955	Nucleotide excision repair	Sec14l2	SEC14-like lipid binding 2	2.51233	0.00122793
ENSMUSG00000102312.1	192163			Pcdha3	protocadherin alpha 3	2.51105	0.0150712
ENSMUSG00000013974.3	69189		Streptomycin biosynthesis	Mcemp1	mast cell expressed membrane protein 1	2.5053	0.0295279
ENSMUSG00000034282.3	14027	1726860	Lipopolysaccharide biosynthesis	Evpl	envoplakin	2.50415	0.000282499
ENSMUSG00000030560.17	13032	1093976	Histidine metabolism	Ctsc	cathepsin C	2.5037	8.23405e-08
ENSMUSG00000073490.10	226691			Ifi207	interferon activated gene 207	2.50327	0.004086
ENSMUSG00000070644.13	214253	10462185	Proteasome	Etnk2	ethanolamine kinase 2	2.50276	0.0017727
ENSMUSG00000047878.12	239559			A4galt	alpha 14-galactosyltransferase	2.50201	0.0147037
ENSMUSG00000024261.5	20983			Syt4	synaptotagmin IV	2.50012	0.00280201
ENSMUSG00000035692.6	100038882			Isg15	ISG15 ubiquitin-like modifier	2.49954	0.0150418
ENSMUSG00000071984.10	68655	6328676	Valine leucine and isoleucine degradation	Fndc1	fibronectin type III domain containing 1	2.49938	4.12816e-05
ENSMUSG00000044086.8	320502			Lmod3	leiomodin 3 (fetal)	2.49656	0.00107219
ENSMUSG00000039450.11	67880		Aminobenzoate degradation	Dcxr	dicarbonyl L-xylulose reductase	2.49646	3.74451e-06
ENSMUSG00000064225.6	75552	6985818	Lysine biosynthesis	Paqr9	progestin and adipoQ receptor family member IX	2.49384	0.00322345
ENSMUSG00000049537.10	243078			Tecrl	trans-23-enoyl-CoA reductase-like	2.49012	0.0147424
ENSMUSG00000098428.6						2.48977	0.00924374
ENSMUSG00000026399.12	13136			Cd55	CD55 molecule decay accelerating factor for complement	2.48958	0.00227434
ENSMUSG00000026547.15	21346		Phosphonate and phosphinate metabolism	Tagln2	transgelin 2	2.48949	6.84741e-12
ENSMUSG00000050640.16	231503			Tmem150c	transmembrane protein 150C	2.48858	0.00012947
ENSMUSG00000030263.13	16970		Pyrimidine metabolism	Lrmp	lymphoid-restricted membrane protein	2.48805	0.0103452
ENSMUSG00000029442.18	269701			Wdr66	WD repeat domain 66	2.48756	0.0194718
ENSMUSG00000041479.13	319508			Syt15	synaptotagmin XV	2.48586	0.0035199
ENSMUSG00000030276.19	101100		DNA replication	Ttll3	tubulin tyrosine ligase-like family member 3	2.48492	0.000911472
ENSMUSG00000054072.11	60440		Valine leucine and isoleucine biosynthesis	Iigp1	interferon inducible GTPase 1	2.48423	0.00340653
ENSMUSG00000038463.8	320078			Olfml2b	olfactomedin-like 2B	2.48387	1.30495e-08
ENSMUSG00000031750.15	76527	7035309	Peptidoglycan biosynthesis	Il34	interleukin 34	2.48296	0.032581
ENSMUSG00000020676.2	20292		Geraniol degradation	Ccl11	chemokine (C-C motif) ligand 11	2.48253	0.0183414
ENSMUSG00000090394.8	67647	6391137	Lysine biosynthesis	4930523C07Rik	RIKEN cDNA 4930523C07 gene	2.48245	0.000281923
ENSMUSG00000071714.5	12984	1090299	Pantothenate and CoA biosynthesis	Csf2rb2	colony stimulating factor 2 receptor beta 2 low-affinity (granulocyte-macrophage)	2.4809	0.0107251
ENSMUSG00000079033.9	17259	2845421	Glyoxylate and dicarboxylate metabolism	Mef2b	myocyte enhancer factor 2B	2.48045	0.027912
ENSMUSG00000007877.2	21393		Limonene and pinene degradation	Tcap	titin-cap	2.4798	0.00356975
ENSMUSG00000038403.10	69585		Streptomycin biosynthesis	Hfe2	hemochromatosis type 2 (juvenile)	2.4789	0.00236519
ENSMUSG00000074676.2	14239	1732542	Porphyrin and chlorophyll metabolism	Foxs1	forkhead box S1	2.47887	0.0116389
ENSMUSG00000023999.14	319991			Kif6	kinesin family member 6	2.47738	0.00176794
ENSMUSG00000032561.15	56318		Lipoic acid metabolism	Acpp	acid phosphatase prostate	2.4769	1.12526e-05
ENSMUSG00000002228.7	71887		Flagellar assembly	Ppm1j	protein phosphatase 1J	2.47567	0.000460327
ENSMUSG00000004961.7	53420	5215463	Oxidative phosphorylation	Syt5	synaptotagmin V	2.47512	0.00215232
ENSMUSG00000004031.13	240843			Brinp2	bone morphogenic protein/retinoic acid inducible neural-specific 2	2.47419	0.0173111
ENSMUSG00000024679.10	68774	27747235	Phosphonate and phosphinate metabolism	Ms4a6d	membrane-spanning 4-domains subfamily A member 6D	2.47337	0.00176708
ENSMUSG00000030043.11	21336		Tyrosine metabolism	Tacr1	tachykinin receptor 1	2.47076	0.00164101
ENSMUSG00000025504.13	98845			Eps8l2	EPS8-like 2	2.46865	0.000299099
ENSMUSG00000027386.9	70370			Fbln7	fibulin 7	2.4683	0.00515264
ENSMUSG00000060224.3	74580		Phenylalanine tyrosine and tryptophan biosynthesis	Pyroxd2	pyridine nucleotide-disulphide oxidoreductase domain 2	2.46781	0.00018512
ENSMUSG00000096146.2	16514		Aminobenzoate degradation	Kcnj11	potassium inwardly rectifying channel subfamily J member 11	2.46737	0.00212847
ENSMUSG00000049588.13	52570		Pyruvate metabolism	Ccdc69	coiled-coil domain containing 69	2.4669	0.0287308
ENSMUSG00000029832.16	18025			Nfe2l3	nuclear factor erythroid derived 2 like 3	2.46573	0.000849825
ENSMUSG00000033577.18	17920	2849996	Penicillin and cephalosporin biosynthesis	Myo6	myosin VI	2.46556	2.80914e-10
ENSMUSG00000006143.12	69665	6330696	Phenylalanine metabolism	Upk3bl	uroplakin 3B-like	2.46344	0.00023955
ENSMUSG00000032285.15	58233		beta-Alanine metabolism	Dnaja4	DnaJ heat shock protein family (Hsp40) member A4	2.46295	6.2866e-12
ENSMUSG00000037259.15	241688			Dzank1	double zinc ribbon and ankyrin repeat domains 1	2.46004	1.30746e-09
ENSMUSG00000092572.7	241197			Serpinb10	serine (or cysteine) peptidase inhibitor clade B (ovalbumin) member 10	2.45717	0.0114876
ENSMUSG00000051439.6	12475		Nicotinate and nicotinamide metabolism	Cd14	CD14 antigen	2.45599	0.010025
ENSMUSG00000047246.6	319179			Hist1h2be	histone cluster 1 H2be	2.45509	0.0191398
ENSMUSG00000029074.14	330010			Ttll10	tubulin tyrosine ligase-like family member 10	2.45441	0.0220156
ENSMUSG00000030281.16	171095		Chlorocyclohexane and chlorobenzene degradation	Il17rc	interleukin 17 receptor C	2.45424	0.000437106
ENSMUSG00000096887.2	100463512			Gm20594	predicted gene 20594	2.45339	0.000302463
ENSMUSG00000020333.17	216739		Methane metabolism	Acsl6	acyl-CoA synthetase long-chain family member 6	2.45307	2.56838e-07
ENSMUSG00000050808.13	269328			Muc15	mucin 15	2.45274	0.028943
ENSMUSG00000042510.7	212439	10278462	Ubiquinone and other terpenoid-quinone biosynthesis	AA986860	expressed sequence AA986860	2.45259	0.00488047
ENSMUSG00000078490.9	544678		urea cycle	Cfap74	cilia and flagella associated protein 74	2.44937	0.000454534
ENSMUSG00000020424.3	71962		Aminoacyl-tRNA biosynthesis	Gatsl3	GATS protein-like 3	2.44821	0.000445864
ENSMUSG00000072620.3	20556	3130795	Ascorbate and aldarate metabolism	Slfn2	schlafen 2	2.44806	0.000105332
ENSMUSG00000046167.5	235379			Gldn	gliomedin	2.44771	0.0298123
ENSMUSG00000026672.11	71648			Optn	optineurin	2.44758	7.76828e-07
ENSMUSG00000026069.15	17082	16998201	Tyrosine metabolism	Il1rl1	interleukin 1 receptor-like 1	2.44607	0.00496595
ENSMUSG00000029468.17	18439	3703901	One carbon pool by folate	P2rx7	purinergic receptor P2X ligand-gated ion channel 7	2.44546	8.34711e-05
ENSMUSG00000042485.6	66175	6121385	Lysine biosynthesis	Mustn1	musculoskeletal embryonic nuclear protein 1	2.44506	0.00299563
ENSMUSG00000018589.8	237213			Glra2	glycine receptor alpha 2 subunit	2.44486	0.0351463
ENSMUSG00000090084.7	51795	5169930	Aminoacyl-tRNA biosynthesis	Srpx	sushi-repeat-containing protein	2.44362	4.25343e-15
ENSMUSG00000085957.4	214292			Syna	syncytin a	2.44189	0.0120544
ENSMUSG00000028042.15	22724			Zbtb7b	zinc finger and BTB domain containing 7B	2.44131	0.00241595
ENSMUSG00000029675.12	13717	2667636	Pantothenate and CoA biosynthesis	Eln	elastin	2.44021	3.88634e-08
ENSMUSG00000034612.7	58250		Inositol phosphate metabolism	Chst11	carbohydrate sulfotransferase 11	2.43817	3.1156e-10
ENSMUSG00000044976.17	546144	844235	alpha-amyrin biosynthesis	Wdr72	WD repeat domain 72	2.4381	0.0365795
ENSMUSG00000027460.7	11602		Ribosome	Angpt4	angiopoietin 4	2.43461	0.0345526
ENSMUSG00000036136.8	104943		Streptomycin biosynthesis	Fam110c	family with sequence similarity 110 member C	2.43448	0.0262429
ENSMUSG00000023000.4	13363	24944807	Streptomycin biosynthesis	Dhh	desert hedgehog	2.43168	0.00276052
ENSMUSG00000073424.9	106648			Cyp4f15	cytochrome P450 family 4 subfamily f polypeptide 15	2.43147	0.0336488
ENSMUSG00000006356.10	68337		Chlorocyclohexane and chlorobenzene degradation	Crip2	cysteine rich protein 2	2.43144	6.50039e-11
ENSMUSG00000040703.11	74134		Fructose and mannose metabolism	Cyp2s1	cytochrome P450 family 2 subfamily s polypeptide 1	2.4309	3.09579e-05
ENSMUSG00000108348.2	105247240			Gm42372	predicted gene 42372	2.42936	0.00658009
ENSMUSG00000074968.11	228432			Ano3	anoctamin 3	2.42866	0.00505135
ENSMUSG00000057606.14	382864	1135991	Dipeptide transport system	Colq	collagen-like tail subunit (single strand of homotrimer) of asymmetric acetylcholinesterase	2.42825	0.00571349
ENSMUSG00000041287.5	20670	3167523	Lysine biosynthesis	Sox15	SRY (sex determining region Y)-box 15	2.42655	0.0369176
ENSMUSG00000037681.13	272636			Esyt3	extended synaptotagmin-like protein 3	2.42587	0.00456687
ENSMUSG00000004360.9	212448	10278830	Valine leucine and isoleucine biosynthesis	9330159F19Rik	RIKEN cDNA 9330159F19 gene	2.42576	0.00183233
ENSMUSG00000045094.7	328967			Arhgef37	Rho guanine nucleotide exchange factor (GEF) 37	2.42572	0.00605313
ENSMUSG00000006930.15	15114	2693387	RNA polymerase	Hap1	huntingtin-associated protein 1	2.4257	0.00566195
ENSMUSG00000001508.15	20391			Sgca	sarcoglycan alpha (dystrophin-associated glycoprotein)	2.42513	0.0258208
ENSMUSG00000032852.3	228770			Rspo4	R-spondin 4	2.42305	0.0218735
ENSMUSG00000021903.11	78754	7192324	Mismatch repair	Galnt15	UDP-N-acetyl-alpha-D-galactosamine:polypeptide N-acetylgalactosaminyltransferase 15	2.42169	0.0309617
ENSMUSG00000032589.14	12217	1202272	ABC transporters	Bsn	bassoon	2.42102	2.93302e-05
ENSMUSG00000032011.5	21838			Thy1	thymus cell antigen 1 theta	2.42008	0.000343877
ENSMUSG00000020077.14	19073			Srgn	serglycin	2.41977	0.0098927
ENSMUSG00000070883.3	75051	6942917	Arginine biosynthesis	Ccdc173	coiled-coil domain containing 173	2.41906	0.000190556
ENSMUSG00000027215.13	12521	1207684	Synthesis and degradation of ketone bodies	Cd82	CD82 antigen	2.4173	6.91914e-12
ENSMUSG00000078657.6	381457		Cysteine biosynthesis serine => cysteine	Crnn	cornulin	2.41708	0.0302632
ENSMUSG00000023328.14	11423	1064019	Pyruvate metabolism	Ache	acetylcholinesterase	2.41609	9.01879e-08
ENSMUSG00000015652.9	70358		Amino sugar and nucleotide sugar metabolism	Steap1	six transmembrane epithelial antigen of the prostate 1	2.41562	0.00273358
ENSMUSG00000024743.14	54525	5326696	Fatty acid degradation	Syt7	synaptotagmin VII	2.41502	0.000210586
ENSMUSG00000049382.9	16691	2796701	Lysine biosynthesis	Krt8	keratin 8	2.41423	0.00128441
ENSMUSG00000033900.13	213582		Limonene and pinene degradation	Map9	microtubule-associated protein 9	2.41379	1.97933e-06
ENSMUSG00000032502.8	20840	3192305	Lysine biosynthesis	Stac	src homology three (SH3) and cysteine rich domain	2.41332	4.33464e-06
ENSMUSG00000023236.7	20394			Scg5	secretogranin V	2.41228	0.0077871
ENSMUSG00000033730.3	13655			Egr3	early growth response 3	2.41005	0.0228896
ENSMUSG00000024109.18	18189	2884611	Xylene degradation	Nrxn1	neurexin I	2.40987	1.6444e-07
ENSMUSG00000029322.12	231507			Plac8	placenta-specific 8	2.40985	0.00168491
ENSMUSG00000050272.9	13508	1463231	beta-Alanine metabolism	Dscam	Down syndrome cell adhesion molecule	2.40866	0.00766882
ENSMUSG00000000308.14	12716		Biosynthesis of unsaturated fatty acids	Ckmt1	creatine kinase mitochondrial 1 ubiquitous	2.40816	0.015577
ENSMUSG00000022340.14	319613			Sybu	syntabulin (syntaxin-interacting)	2.40806	0.00436558
ENSMUSG00000032718.4	67729		Steroid biosynthesis	Mansc1	MANSC domain containing 1	2.40746	0.00242896
ENSMUSG00000067219.9	70701		Nitrogen metabolism	Nipal1	NIPA-like domain containing 1	2.40627	0.00305364
ENSMUSG00000004266.15	15170	2688094	Ubiquinone and other terpenoid-quinone biosynthesis	Ptpn6	protein tyrosine phosphatase non-receptor type 6	2.4057	0.000396676
ENSMUSG00000036960.10	229933			Clca2	chloride channel accessory 2	2.40432	0.0115314
ENSMUSG00000078695.8	100504524			Cisd3b	CDGSH iron sulfur domain 3B	2.40365	1.98021e-05
ENSMUSG00000040584.8	18671	2947542	Fatty acid biosynthesis	Abcb1a	ATP-binding cassette sub-family B (MDR/TAP) member 1A	2.40353	0.00893463
ENSMUSG00000064325.4	15245	2687104	Biosynthesis of unsaturated fatty acids	Hhip	Hedgehog-interacting protein	2.40345	1.0087e-11
ENSMUSG00000041377.12	29862			Ninj2	ninjurin 2	2.40293	0.0393093
ENSMUSG00000016526.8	226419			Dyrk3	dual-specificity tyrosine-(Y)-phosphorylation regulated kinase 3	2.40268	0.00228183
ENSMUSG00000045275.15	385668		Glycine betaine/proline transport system	Lca5l	Leber congenital amaurosis 5-like	2.40049	0.00060157
ENSMUSG00000032297.11	76183			Celf6	CUGBP Elav-like family member 6	2.40039	0.026209
ENSMUSG00000030954.10	67133	6175251	Flagellar assembly	Gp2	glycoprotein 2 (zymogen granule membrane)	2.39873	0.0254848
ENSMUSG00000041782.14	16763	2796692	Base excision repair	Lad1	ladinin	2.39837	0.0027388
ENSMUSG00000091971.3	193740		Methane metabolism	Hspa1a	heat shock protein 1A	2.39812	0.000469407
ENSMUSG00000106447.1						2.39712	0.0291697
ENSMUSG00000022860.14	246048			Chodl	chondrolectin	2.39565	1.37968e-05
ENSMUSG00000046196.4	67737			Ttc39d	tetratricopeptide repeat domain 39D	2.3956	0.032726
ENSMUSG00000025068.7	14873	2626023	Ribosome	Gsto1	glutathione S-transferase omega 1	2.39556	1.31865e-12
ENSMUSG00000046618.7	241327			Olfml2a	olfactomedin-like 2A	2.39456	3.12126e-16
ENSMUSG00000043924.16	230822			Ncmap	noncompact myelin associated protein	2.3944	2.94518e-06
ENSMUSG00000039313.14	209743			AF529169	cDNA sequence AF529169	2.39221	0.0143781
ENSMUSG00000020656.15	195733	10115357	Ribosome	Grhl1	grainyhead-like 1 (Drosophila)	2.39157	0.014949
ENSMUSG00000063268.12	671535		Entner-Doudoroff pathway glucose-6P => glyceraldehyde-3P + pyruvate	Parp10	poly (ADP-ribose) polymerase family member 10	2.38996	0.0156597
ENSMUSG00000025064.14	12821	1088628	Sulfur metabolism	Col17a1	collagen type XVII alpha 1	2.38942	0.000158949
ENSMUSG00000041798.15	103988		Secondary bile acid biosynthesis	Gck	glucokinase	2.38913	0.0161259
ENSMUSG00000021069.16	110095			Pygl	liver glycogen phosphorylase	2.38646	4.81156e-13
ENSMUSG00000024479.2	105853			Mal2	mal T cell differentiation protein 2	2.38644	0.000644408
ENSMUSG00000022594.14	23936	3369976	Atrazine degradation	Lynx1	Ly6/neurotoxin 1	2.38636	1.19356e-07
ENSMUSG00000038987.8	227736			Cfap157	cilia and flagella associated protein 157	2.38603	0.0157453
ENSMUSG00000018339.11	14778			Gpx3	glutathione peroxidase 3	2.38575	1.00034e-07
ENSMUSG00000032523.11	74770		Pentose and glucuronate interconversions	Hhatl	hedgehog acyltransferase-like	2.38407	0.0344211
ENSMUSG00000071715.11	17972	2852972	Biotin metabolism	Ncf4	neutrophil cytosolic factor 4	2.38264	0.0171323
ENSMUSG00000018102.4	68024		Fructose and mannose metabolism	Hist1h2bc	histone cluster 1 H2bc	2.38212	7.29678e-09
ENSMUSG00000021200.14	65256	6094316	Fatty acid degradation	Asb2	ankyrin repeat and SOCS box-containing 2	2.38177	0.00682605
ENSMUSG00000078588.10	381546	5992209	PRPP biosynthesis ribose 5P => PRPP	Ccdc24	coiled-coil domain containing 24	2.38117	0.00348225
ENSMUSG00000020905.11	216835		Nicotinate and nicotinamide metabolism	Usp43	ubiquitin specific peptidase 43	2.38034	0.0074192
ENSMUSG00000009394.13	20965			Syn2	synapsin II	2.37924	6.48674e-07
ENSMUSG00000041757.16	240753			Plekha6	pleckstrin homology domain containing family A member 6	2.37902	0.000644872
ENSMUSG00000036834.16	269437			Plch1	phospholipase C eta 1	2.37889	0.00714074
ENSMUSG00000055373.8	14348	2555031	Pentose and glucuronate interconversions	Fut9	fucosyltransferase 9	2.37848	0.00685112
ENSMUSG00000036480.9	69453		Fructose and mannose metabolism	Prss56	protease serine 56	2.37736	0.0381553
ENSMUSG00000031391.18	16728	2796442	Butanoate metabolism	L1cam	L1 cell adhesion molecule	2.37688	0.000159425
ENSMUSG00000024617.16	12322		Fructose and mannose metabolism	Camk2a	calcium/calmodulin-dependent protein kinase II alpha	2.37682	1.49043e-05
ENSMUSG00000040605.6	56175			Bace2	beta-site APP-cleaving enzyme 2	2.37611	1.38581e-05
ENSMUSG00000031176.8	67117	6175381	Pantothenate and CoA biosynthesis	Dynlt3	dynein light chain Tctex-type 3	2.37599	1.60054e-12
ENSMUSG00000032554.15	22041	3235624	Two-component system	Trf	transferrin	2.3754	2.3553e-08
ENSMUSG00000019872.13	57319	5425450	Atrazine degradation	Smpdl3a	sphingomyelin phosphodiesterase acid-like 3A	2.37449	1.78605e-09
ENSMUSG00000026712.3	17533		Pyrimidine metabolism	Mrc1	mannose receptor C type 1	2.37394	1.13137e-08
ENSMUSG00000062168.12	237178			Ppef1	protein phosphatase with EF hand calcium-binding domain 1	2.37361	0.00362696
ENSMUSG00000073433.10	14570	2602681	Purine metabolism	Arhgdig	Rho GDP dissociation inhibitor (GDI) gamma	2.37019	0.0171502
ENSMUSG00000040752.15	17888	2864150	Nucleotide excision repair	Myh6	myosin heavy polypeptide 6 cardiac muscle alpha	2.36997	0.0128754
ENSMUSG00000020297.10	18197	2885796	Propanoate metabolism	Nsg2	neuron specific gene family member 2	2.3695	0.00231211
ENSMUSG00000029314.14	231510			Agpat9	1-acylglycerol-3-phosphate O-acyltransferase 9	2.36875	0.0144914
ENSMUSG00000020169.4	382427		Putative ABC transport system	Best3	bestrophin 3	2.36827	0.040083
ENSMUSG00000048455.9	20754	3165487	Histidine metabolism	Sprr1b	small proline-rich protein 1B	2.36798	0.0351463
ENSMUSG00000002699.13	16822		Porphyrin and chlorophyll metabolism	Lcp2	lymphocyte cytosolic protein 2	2.36796	0.000269682
ENSMUSG00000024972.16	56072	5382336	Inositol phosphate metabolism	Lgals12	lectin galactose binding soluble 12	2.36632	0.0359412
ENSMUSG00000036687.13	231832			Tmem184a	transmembrane protein 184a	2.36603	0.0154061
ENSMUSG00000046410.10	52150	5145825	Methane metabolism	Kcnk6	potassium inwardly-rectifying channel subfamily K member 6	2.36447	7.53818e-10
ENSMUSG00000035557.9	16667	2796485	Glycolysis / Gluconeogenesis	Krt17	keratin 17	2.3628	2.91457e-08
ENSMUSG00000006301.17	69660	6329197	Valine leucine and isoleucine biosynthesis	Tmbim1	transmembrane BAX inhibitor motif containing 1	2.36167	4.53202e-07
ENSMUSG00000090877.3	15511			Hspa1b	heat shock protein 1B	2.36117	9.01391e-06
ENSMUSG00000022747.16	54613			St3gal6	ST3 beta-galactoside alpha-23-sialyltransferase 6	2.36071	1.12889e-06
ENSMUSG00000062329.4	231162			Cytl1	cytokine-like 1	2.35993	2.11334e-06
ENSMUSG00000037994.14	97086	3169944	Bacterial secretion system	Slc9b2	solute carrier family 9 subfamily B (NHA2 cation proton antiporter 2) member 2	2.35968	0.000137962
ENSMUSG00000049555.10	20776			Tmie	transmembrane inner ear	2.35745	0.0077548
ENSMUSG00000042532.14	71146	6459696	RNA polymerase	Golga7b	golgi autoantigen golgin subfamily a 7B	2.35636	0.0154528
ENSMUSG00000018893.14	17189			Mb	myoglobin	2.35463	0.00577008
ENSMUSG00000020173.17	12808			Cobl	cordon-bleu WH2 repeat	2.35456	1.86169e-14
ENSMUSG00000033854.9	72258	6260820	RNA polymerase	Kcnk10	potassium channel subfamily K member 10	2.35326	0.0292001
ENSMUSG00000026308.8	70788		Folate biosynthesis	Klhl30	kelch-like 30	2.35216	0.00274496
ENSMUSG00000054589.1						2.35029	0.0460673
ENSMUSG00000030587.5	72275	6744337	Ubiquinone and other terpenoid-quinone biosynthesis	2200002D01Rik	RIKEN cDNA 2200002D01 gene	2.34963	0.0283038
ENSMUSG00000032911.6	121021	8417326	Vitamin B6 metabolism	Cspg4	chondroitin sulfate proteoglycan 4	2.3492	4.57922e-05
ENSMUSG00000030098.15	243547			Grip2	glutamate receptor interacting protein 2	2.34906	0.0154289
ENSMUSG00000031543.18	11733	1066813	Ascorbate and aldarate metabolism	Ank1	ankyrin 1 erythroid	2.34704	0.00105991
ENSMUSG00000055022.14	12805	1087988	One carbon pool by folate	Cntn1	contactin 1	2.34689	3.6652e-06
ENSMUSG00000000903.3	22364	3250700	Arginine biosynthesis	Vpreb3	pre-B lymphocyte gene 3	2.34645	0.037712
ENSMUSG00000031727.8	56523			Pmfbp1	polyamine modulated factor 1 binding protein 1	2.34482	0.0444343
ENSMUSG00000035456.9	77630		Lysine biosynthesis	Prdm8	PR domain containing 8	2.3447	0.0112058
ENSMUSG00000073418.4	12268			C4b	complement component 4B (Chido blood group)	2.34309	0.0110888
ENSMUSG00000028950.3	110326			Tas1r1	taste receptor type 1 member 1	2.34277	0.0117209
ENSMUSG00000093938.2	216984	10368428	Amino sugar and nucleotide sugar metabolism	Evi2b	ecotropic viral integration site 2b	2.34205	0.0198122
ENSMUSG00000027230.9	26427			Creb3l1	cAMP responsive element binding protein 3-like 1	2.34192	1.51229e-06
ENSMUSG00000085917.1						2.34055	0.0295693
ENSMUSG00000021087.17	104001		Cysteine and methionine metabolism	Rtn1	reticulon 1	2.33632	0.00225386
ENSMUSG00000052889.11	18751		Ribosome	Prkcb	protein kinase C beta	2.33605	0.0113053
ENSMUSG00000032186.15	50876	5080743	D-Glutamine and D-glutamate metabolism	Tmod2	tropomodulin 2	2.33526	8.62712e-06
ENSMUSG00000022587.14	17069	16998207	Pyrimidine metabolism	Ly6e	lymphocyte antigen 6 complex locus E	2.33333	6.21686e-09
ENSMUSG00000029193.7	12425		Tryptophan metabolism	Cckar	cholecystokinin A receptor	2.33315	0.0430735
ENSMUSG00000021703.8	218442		Cysteine and methionine metabolism	Serinc5	serine incorporator 5	2.33244	1.41039e-19
ENSMUSG00000039577.17	260305			Nphp4	nephronophthisis 4 (juvenile) homolog (human)	2.33143	4.07423e-06
ENSMUSG00000054150.11	212073		Chloroalkane and chloroalkene degradation	Syne3	spectrin repeat containing nuclear envelope family member 3	2.33031	3.84967e-05
ENSMUSG00000024803.8	107765			Ankrd1	ankyrin repeat domain 1 (cardiac muscle)	2.32983	0.023926
ENSMUSG00000072944.11	279706			Nup62cl	nucleoporin 62 C-terminal like	2.32979	0.0385926
ENSMUSG00000074063.10	71839		Polyketide sugar unit biosynthesis	Osgin1	oxidative stress induced growth inhibitor 1	2.32961	0.0295073
ENSMUSG00000074743.4	21824	3233266	Arginine and proline metabolism	Thbd	thrombomodulin	2.32849	3.38117e-09
ENSMUSG00000107653.1						2.32822	0.0431307
ENSMUSG00000018822.7	54612	5329517	Phenylalanine metabolism	Sfrp5	secreted frizzled-related sequence protein 5	2.32794	3.5934e-05
ENSMUSG00000028599.10	21938	3238665	Thiamine metabolism	Tnfrsf1b	tumor necrosis factor receptor superfamily member 1b	2.32794	9.45364e-05
ENSMUSG00000020437.12	246177			Myo1g	myosin IG	2.32711	0.00534151
ENSMUSG00000074647.3	71405	6231596	Biotin metabolism	Fam83c	family with sequence similarity 83 member C	2.32704	0.0165834
ENSMUSG00000031438.11	66889			Rnf128	ring finger protein 128	2.32688	1.92e-07
ENSMUSG00000078815.8	54378		Streptomycin biosynthesis	Cacng6		2.32653	0.0334896
ENSMUSG00000097894.8	54378		Streptomycin biosynthesis	Cacng6	calcium channel voltage-dependent gamma subunit 6	2.32653	0.0334896
ENSMUSG00000002341.8	13004	1094222	Fructose and mannose metabolism	Ncan	neurocan	2.32544	0.00769214
ENSMUSG00000010122.14	67473	6215987	Streptomycin biosynthesis	Slc47a1	solute carrier family 47 member 1	2.32537	0.0496549
ENSMUSG00000053886.4	72281			Sh2d4a	SH2 domain containing 4A	2.32454	0.00167133
ENSMUSG00000074457.10	67860		D-Alanine metabolism	S100a16	S100 calcium binding protein A16	2.32406	2.79731e-08
ENSMUSG00000032010.15	53376	5217162	One carbon pool by folate	Usp2	ubiquitin specific peptidase 2	2.32339	0.000118546
ENSMUSG00000018796.13	14081			Acsl1	acyl-CoA synthetase long-chain family member 1	2.32275	4.74999e-11
ENSMUSG00000011148.13	11565	1065020	beta-Alanine metabolism	Adssl1	adenylosuccinate synthetase like 1	2.32243	0.000189539
ENSMUSG00000001027.7	110880			Scn4a	sodium channel voltage-gated type IV alpha	2.32069	0.0287956
ENSMUSG00000005983.15	73261	6812911	Geraniol degradation	1700037C18Rik	RIKEN cDNA 1700037C18 gene	2.31953	0.00104167
ENSMUSG00000003355.6	66120		Riboflavin metabolism	Fkbp11	FK506 binding protein 11	2.31673	6.17159e-07
ENSMUSG00000030747.5	67800		Sulfur metabolism	Dgat2	diacylglycerol O-acyltransferase 2	2.31607	9.30393e-08
ENSMUSG00000051397.5	56753	5401588	Glycerolipid metabolism	Tacstd2	tumor-associated calcium signal transducer 2	2.31481	0.000774987
ENSMUSG00000037610.15	72413			Kcnmb2	potassium large conductance calcium-activated channel subfamily M beta member 2	2.31423	0.00413428
ENSMUSG00000090272.7	100040462			Mndal	myeloid nuclear differentiation antigen like	2.31328	0.0141938
ENSMUSG00000057092.12	17178	2807547	Taurine and hypotaurine metabolism	Fxyd3	FXYD domain-containing ion transport regulator 3	2.31297	0.00269571
ENSMUSG00000031994.13	30806			Adamts8	a disintegrin-like and metallopeptidase (reprolysin type) with thrombospondin type 1 motif 8	2.31285	0.00393496
ENSMUSG00000029135.10	14284	2551886	Histidine metabolism	Fosl2	fos-like antigen 2	2.31277	7.27899e-10
ENSMUSG00000028108.15	13601		Glyoxylate and dicarboxylate metabolism	Ecm1	extracellular matrix protein 1	2.3123	0.000636642
ENSMUSG00000047155.13	81906		Aminoacyl-tRNA biosynthesis	Cyp4x1	cytochrome P450 family 4 subfamily x polypeptide 1	2.31196	0.0115657
ENSMUSG00000014602.15	16560	11725666	Nucleotide excision repair	Kif1a	kinesin family member 1A	2.31041	2.99626e-06
ENSMUSG00000056737.14	12332			Capg	capping protein (actin filament) gelsolin-like	2.30957	1.08384e-07
ENSMUSG00000031111.16	209268			Igsf1	immunoglobulin superfamily member 1	2.30923	0.0201439
ENSMUSG00000028518.8	108079			Prkaa2	protein kinase AMP-activated alpha 2 catalytic subunit	2.30857	0.000256585
ENSMUSG00000105081.1						2.30831	0.0404775
ENSMUSG00000040483.15	327959			Xaf1	XIAP associated factor 1	2.30824	0.035201
ENSMUSG00000000359.3	19700	3085449	Starch and sucrose metabolism	Rem1	rad and gem related GTP binding protein 1	2.3074	0.0171761
ENSMUSG00000022419.15	97998	7704032	beta-Alanine metabolism	Deptor	DEP domain containing MTOR-interacting protein	2.30685	9.29437e-06
ENSMUSG00000036492.12	386454		beta-Oxidation acyl-CoA synthesis	Rnf39	ring finger protein 39	2.30458	0.047715
ENSMUSG00000031372.7	24102	3430510	Oxidative phosphorylation	Trex2	three prime repair exonuclease 2	2.30408	0.0372117
ENSMUSG00000062074.7	327743			Wisp3	WNT1 inducible signaling pathway protein 3	2.30309	0.0175689
ENSMUSG00000016496.7	60533	5687006	Selenocompound metabolism	Cd274	CD274 antigen	2.30195	0.0147285
ENSMUSG00000031075.18	101772	8009402	Base excision repair	Ano1	anoctamin 1 calcium activated chloride channel	2.29986	0.000246027
ENSMUSG00000037341.13	236727			Slc9a7	solute carrier family 9 (sodium/hydrogen exchanger) member 7	2.29927	0.00786987
ENSMUSG00000027939.11	77595	7093575	DNA replication	Nup210l	nucleoporin 210-like	2.29657	0.0342407
ENSMUSG00000071858.3	225443			Gm94	predicted gene 94	2.29638	0.0329936
ENSMUSG00000063651.11	72383		Other glycan degradation	Cnfn	cornifelin	2.29491	0.0345263
ENSMUSG00000023224.12	12258	1208402	Phenylalanine metabolism	Serping1	serine (or cysteine) peptidase inhibitor clade G member 1	2.29406	1.27309e-09
ENSMUSG00000056296.16	72003		Tryptophan metabolism	Synpr	synaptoporin	2.29385	0.00964737
ENSMUSG00000059146.12	18213	2885761	Folate biosynthesis	Ntrk3	neurotrophic tyrosine kinase receptor type 3	2.29366	1.29889e-06
ENSMUSG00000045319.13	227545			Proser2	proline and serine rich 2	2.29302	0.00118252
ENSMUSG00000017417.14	72324	6743786	Vitamin B6 metabolism	Plxdc1	plexin domain containing 1	2.29122	0.0148081
ENSMUSG00000040061.17	18796		Lipopolysaccharide biosynthesis	Plcb2	phospholipase C beta 2	2.29112	0.0254463
ENSMUSG00000030996.8	11870	1192313	Peptidoglycan biosynthesis	Art1	ADP-ribosyltransferase 1	2.29097	0.0130606
ENSMUSG00000035852.10	78906		Butanoate metabolism	Misp	mitotic spindle positioning	2.28962	0.0166601
ENSMUSG00000031958.16	52815	5187995	Methane metabolism	Ldhd	lactate dehydrogenase D	2.28861	0.0457248
ENSMUSG00000026147.16	12839			Col9a1	collagen type IX alpha 1	2.28807	0.000110605
ENSMUSG00000058153.15	56747	5401538	Starch and sucrose metabolism	Sez6l	seizure related 6 homolog like	2.28622	0.0216768
ENSMUSG00000044103.4	215257		Tyrosine metabolism	Il1f9	interleukin 1 family member 9	2.28531	0.046625
ENSMUSG00000057191.13	382062	8740341	V/A-type ATPase prokaryotes	AB124611	cDNA sequence AB124611	2.28407	0.0157764
ENSMUSG00000052605.12	67441	6215575	Ubiquinone and other terpenoid-quinone biosynthesis	Isoc2b	isochorismatase domain containing 2b	2.28063	0.00698476
ENSMUSG00000020782.18	217325		Chloroalkane and chloroalkene degradation	Llgl2	lethal giant larvae homolog 2 (Drosophila)	2.27971	0.00418696
ENSMUSG00000058715.11	14127			Fcer1g	Fc receptor IgE high affinity I gamma polypeptide	2.27793	0.000447515
ENSMUSG00000102758.3	635702		beta-Oxidation acyl-CoA synthesis	Naaladl2	N-acetylated alpha-linked acidic dipeptidase-like 2	2.2775	0.00110977
ENSMUSG00000052854.15	27206	3706975	Nucleotide excision repair	Nrk	Nik related kinase	2.27668	1.22231e-06
ENSMUSG00000049630.6	227580			C1ql3	C1q-like 3	2.2741	0.00990888
ENSMUSG00000035041.8	208677			Creb3l3	cAMP responsive element binding protein 3-like 3	2.27249	0.0452608
ENSMUSG00000028273.15	56376		Tyrosine metabolism	Pdlim5	PDZ and LIM domain 5	2.27243	8.92414e-16
ENSMUSG00000059555.6	227612			Tor4a	torsin family 4 member A	2.27172	3.39273e-06
ENSMUSG00000044024.15	225392			Rell2	RELT-like 2	2.27132	0.0122473
ENSMUSG00000030247.9	16523	11725188	C5-Branched dibasic acid metabolism	Kcnj8	potassium inwardly-rectifying channel subfamily J member 8	2.2712	0.000218889
ENSMUSG00000027070.14	14725			Lrp2	low density lipoprotein receptor-related protein 2	2.27109	0.00497971
ENSMUSG00000037579.6	16512	11724654	Polycyclic aromatic hydrocarbon degradation	Kcnh3	potassium voltage-gated channel subfamily H (eag-related) member 3	2.27095	0.0195813
ENSMUSG00000060675.13	225845			Pla2g16	phospholipase A2 group XVI	2.26955	1.15692e-06
ENSMUSG00000045174.10	211383		Glyoxylate and dicarboxylate metabolism	Amer3	APC membrane recruitment 3	2.2695	0.0243624
ENSMUSG00000073530.11	23850	3370363	Fructose and mannose metabolism	Pappa2	pappalysin 2	2.26944	9.19128e-05
ENSMUSG00000071324.11	213402		Nitrogen metabolism	Armc2	armadillo repeat containing 2	2.26913	0.000369551
ENSMUSG00000020865.16	76408	7037708	Valine leucine and isoleucine biosynthesis	Abcc3	ATP-binding cassette sub-family C (CFTR/MRP) member 3	2.26863	0.0253922
ENSMUSG00000078853.8	16145		Nicotinate and nicotinamide metabolism	Igtp	interferon gamma induced GTPase	2.26807	0.00578596
ENSMUSG00000026401.15	13137		Glycine serine and threonine metabolism	Cd55b	CD55 molecule decay accelerating factor for complement B	2.26801	0.0415574
ENSMUSG00000039661.14	66959		Homologous recombination	Dusp26	dual specificity phosphatase 26 (putative)	2.26791	0.00531367
ENSMUSG00000025420.13	71206		Glycerolipid metabolism	Katnal2	katanin p60 subunit A-like 2	2.26771	0.000503603
ENSMUSG00000063239.16	268934			Grm4	glutamate receptor metabotropic 4	2.2665	0.00991748
ENSMUSG00000023092.16	14199	1732138	Phenylalanine tyrosine and tryptophan biosynthesis	Fhl1	four and a half LIM domains 1	2.26331	7.23521e-11
ENSMUSG00000104252.5	12936	1083563	Flagellar assembly	Pcdha4	protocadherin alpha 4	2.26273	0.00539844
ENSMUSG00000061576.15	13483	1461781	Fatty acid degradation	Dpp6	dipeptidylpeptidase 6	2.26269	3.0925e-05
ENSMUSG00000039058.11	229949			Ak5	adenylate kinase 5	2.26037	0.00152965
ENSMUSG00000042873.11	269788			Lhfpl4	lipoma HMGIC fusion partner-like protein 4	2.25796	0.00194321
ENSMUSG00000019590.16	13056	1091981	Lipopolysaccharide biosynthesis	Cyb561	cytochrome b-561	2.25709	0.000713591
ENSMUSG00000038763.12	116904	6155726	RNA degradation	Alpk3	alpha-kinase 3	2.2567	0.0215021
ENSMUSG00000009628.14	104271		Cysteine and methionine metabolism	Tex15	testis expressed gene 15	2.25591	0.0137792
ENSMUSG00000014599.10	12977	1090122	Propanoate metabolism	Csf1	colony stimulating factor 1 (macrophage)	2.25402	1.0231e-07
ENSMUSG00000027698.14	320024			Nceh1	neutral cholesterol ester hydrolase 1	2.25282	0.000121013
ENSMUSG00000096054.3	64009		Two-component system	Syne1	spectrin repeat containing nuclear envelope 1	2.25078	0.000132
ENSMUSG00000062760.10	72301		Starch and sucrose metabolism	1810041L15Rik	RIKEN cDNA 1810041L15 gene	2.24974	0.000191033
ENSMUSG00000048478.7	320869			Spata33	spermatogenesis associated 33	2.24958	0.00023295
ENSMUSG00000046186.8	235505			Cd109	CD109 antigen	2.24827	2.51189e-08
ENSMUSG00000029206.13	70918		Aminoacyl-tRNA biosynthesis	Nsun7	NOL1/NOP2/Sun domain family member 7	2.24778	0.00318802
ENSMUSG00000029408.13	56325		Caprolactam degradation	Abcb9	ATP-binding cassette sub-family B (MDR/TAP) member 9	2.24705	0.00215293
ENSMUSG00000046056.15	282619			Sbsn	suprabasin	2.24637	0.000768078
ENSMUSG00000022488.8	105855			Nckap1l	NCK associated protein 1 like	2.24625	5.95018e-05
ENSMUSG00000052387.15	226025			Trpm3	transient receptor potential cation channel subfamily M member 3	2.24477	0.00666111
ENSMUSG00000032332.17	12816	1089113	Folate biosynthesis	Col12a1	collagen type XII alpha 1	2.2441	1.28886e-06
ENSMUSG00000022602.14	11838	1191825	Geraniol degradation	Arc	activity regulated cytoskeletal-associated protein	2.24375	0.0442277
ENSMUSG00000056724.14	235627			Nbeal2	neurobeachin-like 2	2.24367	0.00117429
ENSMUSG00000033676.13	14402	2554702	Thiamine metabolism	Gabrb3	gamma-aminobutyric acid (GABA) A receptor subunit beta 3	2.24335	0.00176095
ENSMUSG00000062444.14	11775	1066951	Pyruvate metabolism	Ap3b2	adaptor-related protein complex 3 beta 2 subunit	2.24197	0.00156847
ENSMUSG00000026321.7	21934	3238319	One carbon pool by folate	Tnfrsf11a	tumor necrosis factor receptor superfamily member 11a NFKB activator	2.23988	0.000440776
ENSMUSG00000042918.17	74490		Fructose and mannose metabolism	Mamstr	MEF2 activating motif and SAP domain containing transcriptional regulator	2.23982	0.000630196
ENSMUSG00000061762.12	21333		Lysine degradation	Tac1	tachykinin 1	2.23884	0.00289718
ENSMUSG00000026639.18	16780			Lamb3	laminin beta 3	2.23875	0.00153751
ENSMUSG00000056665.2	223626			Them6	thioesterase superfamily member 6	2.23794	0.0339481
ENSMUSG00000048096.7	93689			Lmod1	leiomodin 1 (smooth muscle)	2.23776	0.00763542
ENSMUSG00000054404.13	327978			Slfn5	schlafen 5	2.23753	0.000118546
ENSMUSG00000021790.12	69496		Glycerophospholipid metabolism	Dydc1	DPY30 domain containing 1	2.23575	0.0450436
ENSMUSG00000030854.17	19259			Ptpn5	protein tyrosine phosphatase non-receptor type 5	2.23184	0.0115277
ENSMUSG00000019996.17	17761		Nicotinate and nicotinamide metabolism	Map7	microtubule-associated protein 7	2.23169	0.0066608
ENSMUSG00000004655.5	11826			Aqp1	aquaporin 1	2.23106	5.10659e-10
ENSMUSG00000032735.14	319713			Ablim3	actin binding LIM protein family member 3	2.23002	4.09917e-05
ENSMUSG00000026688.5	66447		Pentose phosphate pathway	Mgst3	microsomal glutathione S-transferase 3	2.2298	0.00025673
ENSMUSG00000005716.16	19293			Pvalb	parvalbumin	2.22882	0.0479493
ENSMUSG00000017734.15	52840	5204339	RNA polymerase	Dbndd2	dysbindin (dystrobrevin binding protein 1) domain containing 2	2.22855	0.0023648
ENSMUSG00000032062.2	66952		RNA polymerase	2310030G06Rik	RIKEN cDNA 2310030G06 gene	2.22854	0.00618915
ENSMUSG00000030401.16	20167		Purine metabolism	Rtn2	reticulon 2 (Z-band associated protein)	2.22784	1.52687e-08
ENSMUSG00000040447.15	216892	10369855	beta-Alanine metabolism	Spns2	spinster homolog 2	2.22766	3.20045e-06
ENSMUSG00000036466.17	214058		Phosphonate and phosphinate metabolism	Megf11	multiple EGF-like-domains 11	2.22676	0.0296651
ENSMUSG00000039062.15	16790			Anpep	alanyl (membrane) aminopeptidase	2.2261	2.56177e-07
ENSMUSG00000010080.15	71889		Ribosome	Epn3	epsin 3	2.22132	0.00370877
ENSMUSG00000000682.7	23833	8629119	Basal transcription factors	Cd52	CD52 antigen	2.22021	0.0212409
ENSMUSG00000091002.2	70571		Tyrosine metabolism	Tcerg1l	transcription elongation regulator 1-like	2.21962	0.0052031
ENSMUSG00000071713.4	12983	1090251	Nicotinate and nicotinamide metabolism	Csf2rb	colony stimulating factor 2 receptor beta low-affinity (granulocyte-macrophage)	2.21947	0.00183702
ENSMUSG00000030659.14	53322	5200390	DNA replication	Nucb2	nucleobindin 2	2.21865	7.99432e-12
ENSMUSG00000046352.7	14619	2602772	One carbon pool by folate	Gjb2	gap junction protein beta 2	2.21675	0.00320632
ENSMUSG00000020407.13	22271		Pyrimidine metabolism	Upp1	uridine phosphorylase 1	2.21578	0.017085
ENSMUSG00000040690.15	107581			Col16a1	collagen type XVI alpha 1	2.21576	1.34054e-08
ENSMUSG00000024180.13	60455		Streptomycin biosynthesis	Tmem8	transmembrane protein 8 (five membrane-spanning domains)	2.21494	0.0116335
ENSMUSG00000028337.14	107684			Coro2a	coronin actin binding protein 2A	2.21461	0.00957052
ENSMUSG00000027800.14	17112	16997671	Propanoate metabolism	Tm4sf1	transmembrane 4 superfamily member 1	2.21319	0.00103586
ENSMUSG00000039716.12	208869			Dock3	dedicator of cyto-kinesis 3	2.21209	0.020676
ENSMUSG00000026589.14	89867	726867	ABC transporters	Sec16b	SEC16 homolog B (S. cerevisiae)	2.21145	6.37619e-06
ENSMUSG00000032289.15	207596			Thsd4	thrombospondin type I domain containing 4	2.20985	1.63809e-07
ENSMUSG00000026253.14	11449	1063179	Nitrogen metabolism	Chrng	cholinergic receptor nicotinic gamma polypeptide	2.20908	0.0139883
ENSMUSG00000022615.7	72962		Nucleotide excision repair	Tymp	thymidine phosphorylase	2.20713	0.00594808
ENSMUSG00000036594.14	14960			H2-Aa	histocompatibility 2 class II antigen A alpha	2.20711	0.0301309
ENSMUSG00000029309.7	13602		Propanoate metabolism	Sparcl1	SPARC-like 1	2.20593	1.5828e-22
ENSMUSG00000000708.14	18519			Kat2b	K(lysine) acetyltransferase 2B	2.20424	1.12469e-07
ENSMUSG00000020689.4	16416	3375795	Glycosylphosphatidylinositol(GPI)-anchor biosynthesis	Itgb3	integrin beta 3	2.20415	7.44514e-07
ENSMUSG00000063954.7	319192			Hist2h2aa2	histone cluster 2 H2aa2	2.20291	0.0228948
ENSMUSG00000062826.7	71903		Pentose phosphate pathway	Ces2f	carboxylesterase 2F	2.20257	0.0185141
ENSMUSG00000031880.7	56437	5373835	Bacterial chemotaxis	Rrad	Ras-related associated with diabetes	2.2011	0.00652298
ENSMUSG00000028804.19	329942			Csmd2	CUB and Sushi multiple domains 2	2.20098	0.01967
ENSMUSG00000028392.15	192120			Bspry	B-box and SPRY domain containing	2.19677	0.0280713
ENSMUSG00000043822.18	66548			Adamtsl5	ADAMTS-like 5	2.19644	0.00488047
ENSMUSG00000053550.13	232813			Shisa7	shisa family member 7	2.1964	0.0147424
ENSMUSG00000025558.16	105445	8210127	Lysine biosynthesis	Dock9	dedicator of cytokinesis 9	2.19527	5.03673e-06
ENSMUSG00000037747.9	70911	6450687	Glutathione metabolism	Phyhipl	phytanoyl-CoA hydroxylase interacting protein-like	2.19504	0.0251709
ENSMUSG00000001123.15	16859			Lgals9	lectin galactose binding soluble 9	2.19471	9.84753e-05
ENSMUSG00000033220.6	19354	19834533	Arginine biosynthesis	Rac2	RAS-related C3 botulinum substrate 2	2.19435	0.000265784
ENSMUSG00000022324.14	17181		Starch and sucrose metabolism	Matn2	matrilin 2	2.19215	4.30894e-06
ENSMUSG00000006538.11	16147	2766944	Biotin metabolism	Ihh	Indian hedgehog	2.192	0.00133595
ENSMUSG00000027581.12	20262		Protein export	Stmn3	stathmin-like 3	2.19029	0.00313189
ENSMUSG00000033066.15	14457	24949437	Valine leucine and isoleucine biosynthesis	Gas7	growth arrest specific 7	2.19025	3.58607e-05
ENSMUSG00000027901.12	72121		One carbon pool by folate	Dennd2d	DENN/MADD domain containing 2D	2.19016	0.0228373
ENSMUSG00000020101.14	74048			Vsir	V-set immunoregulatory receptor	2.18994	0.00456977
ENSMUSG00000040488.17	108075			Ltbp4	latent transforming growth factor beta binding protein 4	2.18992	1.64879e-05
ENSMUSG00000073209.4	619665		Twin-arginine translocation (Tat) system	Klf14	Kruppel-like factor 14	2.18982	0.00263998
ENSMUSG00000030657.11	233781			Xylt1	xylosyltransferase 1	2.18963	2.54167e-11
ENSMUSG00000005148.7	12224			Klf5	Kruppel-like factor 5	2.18794	0.00116746
ENSMUSG00000024036.15	224674			Slc37a1	solute carrier family 37 (glycerol-3-phosphate transporter) member 1	2.18768	0.035085
ENSMUSG00000086596.2	382111		Fumarate reductase prokaryotes	Susd5	sushi domain containing 5	2.1867	4.70187e-06
ENSMUSG00000038370.6	66425		Caprolactam degradation	Pcp4l1	Purkinje cell protein 4-like 1	2.18484	0.00834141
ENSMUSG00000070469.12	269959			Adamtsl3	ADAMTS-like 3	2.18415	0.00114142
ENSMUSG00000072674.10	100039246			Plac9b	placenta specific 9b	2.18281	0.00106817
ENSMUSG00000042759.12	171504		Starch and sucrose metabolism	Apobr	apolipoprotein B receptor	2.18264	0.0191806
ENSMUSG00000022037.14	12759	1088938	Valine leucine and isoleucine biosynthesis	Clu	clusterin	2.18242	4.54032e-05
ENSMUSG00000032849.13	239273			Abcc4	ATP-binding cassette sub-family C (CFTR/MRP) member 4	2.18153	9.14887e-05
ENSMUSG00000013483.14	170720	346562	Carbohydrate digestion and absorption	Card14	caspase recruitment domain family member 14	2.17999	0.0378199
ENSMUSG00000015950.13	17969	2851852	Vitamin B6 metabolism	Ncf1	neutrophil cytosolic factor 1	2.17942	0.000640724
ENSMUSG00000013766.11	70274	6416520	One carbon pool by folate	Ly6g6e	lymphocyte antigen 6 complex locus G6E	2.17853	0.0461122
ENSMUSG00000028931.11	16498		Starch and sucrose metabolism	Kcnab2	potassium voltage-gated channel shaker-related subfamily beta member 2	2.178	8.63025e-05
ENSMUSG00000036766.12	227325			Dner	delta/notch-like EGF repeat containing	2.1779	0.00985753
ENSMUSG00000054423.13	27062		Lipopolysaccharide biosynthesis	Cadps	Ca2+-dependent secretion activator	2.17694	0.0105948
ENSMUSG00000025576.17	52897		Streptomycin biosynthesis	Rbfox3	RNA binding protein fox-1 homolog (C. elegans) 3	2.17567	0.00464072
ENSMUSG00000032224.15	76886			Fam81a	family with sequence similarity 81 member A	2.17551	2.86901e-05
ENSMUSG00000037386.15	116838	5967388	RNA degradation	Rims2	regulating synaptic membrane exocytosis 2	2.17533	0.0087258
ENSMUSG00000038916.7	67412		Sulfur metabolism	Soga3	SOGA family member 3	2.17494	0.00656813
ENSMUSG00000039145.16	227541			Camk1d	calcium/calmodulin-dependent protein kinase ID	2.17295	6.39651e-08
ENSMUSG00000029373.7	56744	5401528	D-Glutamine and D-glutamate metabolism	Pf4	platelet factor 4	2.17217	0.000355557
ENSMUSG00000061533.15	75216	6951078	Flagellar assembly	Cep128	centrosomal protein 128	2.17102	2.3617e-05
ENSMUSG00000038086.4	69253		Pyrimidine metabolism	Hspb2	heat shock protein 2	2.16962	0.0158775
ENSMUSG00000031647.10	71306		Pyruvate metabolism	Mfap3l	microfibrillar-associated protein 3-like	2.16912	2.28503e-06
ENSMUSG00000064065.15	320495			Ipcef1	interaction protein for cytohesin exchange factors 1	2.16674	0.0409794
ENSMUSG00000022790.14	207683			Igsf11	immunoglobulin superfamily member 11	2.16645	0.00131741
ENSMUSG00000027438.14	17957			Napb	N-ethylmaleimide sensitive fusion protein attachment protein beta	2.16626	0.000405775
ENSMUSG00000044092.8	319772			C130050O18Rik	RIKEN cDNA C130050O18 gene	2.16413	0.0127093
ENSMUSG00000090124.7	394432		Fatty acid biosynthesis elongation	Ugt1a7c	UDP glucuronosyltransferase 1 family polypeptide A7C	2.1641	0.0218838
ENSMUSG00000020620.14	27404		Methane metabolism	Abca8b	ATP-binding cassette sub-family A (ABC1) member 8b	2.16403	0.000472803
ENSMUSG00000031775.5	67801		Caprolactam degradation	Pllp	plasma membrane proteolipid	2.16307	0.0278705
ENSMUSG00000069892.9	245240			9930111J21Rik2	RIKEN cDNA 9930111J21 gene 2	2.16149	0.00150377
ENSMUSG00000067242.11	56839		Starch and sucrose metabolism	Lgi1	leucine-rich repeat LGI family member 1	2.1614	0.00373926
ENSMUSG00000071604.4	381217		CAM (Crassulacean acid metabolism) light	Fam189a2	family with sequence similarity 189 member A2	2.16096	0.000393119
ENSMUSG00000036905.8	12260	1209305	Tryptophan metabolism	C1qb	complement component 1 q subcomponent beta polypeptide	2.1598	5.03999e-05
ENSMUSG00000111469.1						2.15968	0.0182965
ENSMUSG00000025491.14	68713		Sulfur metabolism	Ifitm1	interferon induced transmembrane protein 1	2.15903	0.000659524
ENSMUSG00000039934.12	212167		Glycerophospholipid metabolism	Gsap	gamma-secretase activating protein	2.15627	0.00658693
ENSMUSG00000038884.14	319278			A230050P20Rik	RIKEN cDNA A230050P20 gene	2.1558	0.00940361
ENSMUSG00000039601.15	53901		Purine metabolism	Rcan2	regulator of calcineurin 2	2.15498	0.000102642
ENSMUSG00000039031.15	73910			Arhgap18	Rho GTPase activating protein 18	2.1545	1.39937e-06
ENSMUSG00000021070.5	12062			Bdkrb2	bradykinin receptor beta 2	2.15424	0.0450725
ENSMUSG00000080115.3	100504608			Mettl21b	methyltransferase like 21B	2.15418	0.0193344
ENSMUSG00000022180.6	50934		Phosphotransferase system (PTS)	Slc7a8	solute carrier family 7 (cationic amino acid transporter y+ system) member 8	2.15284	0.000419977
ENSMUSG00000038530.11	19736	3085035	Folate biosynthesis	Rgs4	regulator of G-protein signaling 4	2.15283	0.00240086
ENSMUSG00000026395.16	19264		Taurine and hypotaurine metabolism	Ptprc	protein tyrosine phosphatase receptor type C	2.15267	0.00882677
ENSMUSG00000024529.13	16948		Bacterial secretion system	Lox	lysyl oxidase	2.15205	3.13837e-06
ENSMUSG00000054252.17	14184			Fgfr3	fibroblast growth factor receptor 3	2.15121	1.90955e-05
ENSMUSG00000020598.15	319504			Nrcam	neuronal cell adhesion molecule	2.15119	0.00894669
ENSMUSG00000024084.7	70536		Aminoacyl-tRNA biosynthesis	Qpct	glutaminyl-peptide cyclotransferase (glutaminyl cyclase)	2.15065	0.000794112
ENSMUSG00000033419.15	20616	3129887	Thiamine metabolism	Snap91	synaptosomal-associated protein 91	2.15046	0.00234394
ENSMUSG00000020057.2	71712		Histidine metabolism	Dram1	DNA-damage regulated autophagy modulator 1	2.15012	0.00296759
ENSMUSG00000041592.16	237979			Sdk2	sidekick cell adhesion molecule 2	2.14894	2.53829e-05
ENSMUSG00000064356.3	17706	2861642	Purine metabolism	ATP8	ATP synthase F0 subunit 8	2.14879	9.58315e-08
ENSMUSG00000031847.8	69528	6390405	Bacterial chemotaxis	1700030J22Rik	RIKEN cDNA 1700030J22 gene	2.14778	0.00314908
ENSMUSG00000034919.2	230576			Ttc22	tetratricopeptide repeat domain 22	2.14729	0.0277899
ENSMUSG00000039217.13	16173			Il18	interleukin 18	2.14682	0.0325919
ENSMUSG00000028063.15	16905			Lmna	lamin A	2.14648	2.62494e-10
ENSMUSG00000005087.17	12505			Cd44	CD44 antigen	2.14386	0.000348642
ENSMUSG00000041556.8	230904			Fbxo2	F-box protein 2	2.14364	0.0220339
ENSMUSG00000045257.9	378462		beta-Oxidation acyl-CoA synthesis	Morn2	MORN repeat containing 2	2.14361	0.000389003
ENSMUSG00000042388.14	242667			Dlgap3	discs large (Drosophila) homolog-associated protein 3	2.14287	0.0076568
ENSMUSG00000039278.10	30052			Pcsk1n	proprotein convertase subtilisin/kexin type 1 inhibitor	2.14216	0.00965273
ENSMUSG00000029189.10	231238			Sel1l3	sel-1 suppressor of lin-12-like 3 (C. elegans)	2.14175	0.00367327
ENSMUSG00000000183.6	14177	1732541	Oxidative phosphorylation	Fgf6	fibroblast growth factor 6	2.1409	0.0121257
ENSMUSG00000074207.10	11522		Terpenoid backbone biosynthesis	Adh1	alcohol dehydrogenase 1 (class I)	2.14034	0.00627619
ENSMUSG00000037379.7	100689	5361778	Alanine aspartate and glutamate metabolism	Spon2	spondin 2 extracellular matrix protein	2.1402	0.00106152
ENSMUSG00000040972.8	230868			Igsf21	immunoglobulin superfamily member 21	2.13985	0.0343007
ENSMUSG00000041362.16	71653		Pantothenate and CoA biosynthesis	Shtn1	shootin 1	2.13973	0.00497971
ENSMUSG00000036887.5	12259	1209130	Chlorocyclohexane and chlorobenzene degradation	C1qa	complement component 1 q subcomponent alpha polypeptide	2.137	0.000131083
ENSMUSG00000024354.11	20522	3413880	Propanoate metabolism	Slc23a1	solute carrier family 23 (nucleobase transporters) member 1	2.13671	0.0384401
ENSMUSG00000078486.3	74183			Perm1	PPARGC1 and ESRR induced regulator muscle 1	2.13491	0.0116977
ENSMUSG00000030683.11	233878			Sez6l2	seizure related 6 homolog like 2	2.13441	0.0131257
ENSMUSG00000062154.13	73376	6875497	beta-Alanine metabolism	Tex33	testis expressed 33	2.13431	0.0493499
ENSMUSG00000041141.7	71691	6486963	Fatty acid biosynthesis	Pnmal1	PNMA-like 1	2.13356	0.0244119
ENSMUSG00000109222.1						2.13344	0.00444271
ENSMUSG00000003410.8	15571		Tyrosine metabolism	Elavl3	ELAV (embryonic lethal abnormal vision Drosophila)-like 3 (Hu antigen C)	2.13273	0.0122611
ENSMUSG00000017978.18	320405			Cadps2	Ca2+-dependent activator protein for secretion 2	2.13248	0.00936611
ENSMUSG00000030287.15	16439	3375939	Protein export	Itpr2	inositol 145-triphosphate receptor 2	2.13192	9.31704e-05
ENSMUSG00000022899.8	57738	5551699	Tyrosine metabolism	Slc15a2	solute carrier family 15 (H+/peptide transporter) member 2	2.13108	0.00506173
ENSMUSG00000025324.8	11982		Inositol phosphate metabolism	Atp10a	ATPase class V type 10A	2.13096	1.04477e-05
ENSMUSG00000031639.12	142980	216456	glutamine degradation II	Tlr3	toll-like receptor 3	2.13081	0.0137868
ENSMUSG00000069808.13	116972			Fam57a	family with sequence similarity 57 member A	2.12958	5.52873e-05
ENSMUSG00000028626.5	12840	1088762	Base excision repair	Col9a2	collagen type IX alpha 2	2.12791	1.17513e-05
ENSMUSG00000019933.7	69563		Valine leucine and isoleucine biosynthesis	Mrln	myoregulin	2.1271	0.0457704
ENSMUSG00000024059.9	78785		Phenylalanine metabolism	Clip4	CAP-GLY domain containing linker protein family member 4	2.12692	3.68522e-06
ENSMUSG00000044770.14	268297			Scml4	sex comb on midleg-like 4 (Drosophila)	2.12629	0.0203924
ENSMUSG00000000958.9	20540	3415602	Protein export	Slc7a7	solute carrier family 7 (cationic amino acid transporter y+ system) member 7	2.12463	0.00053005
ENSMUSG00000075316.11	20274		Galactose metabolism	Scn9a	sodium channel voltage-gated type IX alpha	2.12427	0.0157824
ENSMUSG00000016346.17	16536		Porphyrin and chlorophyll metabolism	Kcnq2	potassium voltage-gated channel subfamily Q member 2	2.12405	0.010318
ENSMUSG00000046449.15	245555			C77370	expressed sequence C77370	2.12398	0.015412
ENSMUSG00000032243.8	319480			Itga11	integrin alpha 11	2.12269	1.13727e-05
ENSMUSG00000049241.5	243270			Hcar1	hydrocarboxylic acid receptor 1	2.12095	0.0330055
ENSMUSG00000032854.12	22239		Two-component system	Ugt8a	UDP galactosyltransferase 8A	2.11894	0.0488878
ENSMUSG00000061578.8	333050			Ksr2	kinase suppressor of ras 2	2.11731	0.0192667
ENSMUSG00000018865.8	29859		Phenylalanine metabolism	Sult4a1	sulfotransferase family 4A member 1	2.11611	0.00353269
ENSMUSG00000040747.9	12508	1216098	Mismatch repair	Cd53	CD53 antigen	2.11429	0.0108623
ENSMUSG00000029299.14	27405			Abcg3	ATP-binding cassette sub-family G (WHITE) member 3	2.11426	0.0474048
ENSMUSG00000036292.14	207798			Gramd1c	GRAM domain containing 1C	2.11197	4.57645e-05
ENSMUSG00000020340.16	76884		Glutathione metabolism	Cyfip2	cytoplasmic FMR1 interacting protein 2	2.11132	0.00386376
ENSMUSG00000054013.5	104885		ABC transporters	Tmem179	transmembrane protein 179	2.10974	0.039839
ENSMUSG00000043463.6	319642			Rab9b	RAB9B member RAS oncogene family	2.10802	0.0475064
ENSMUSG00000040543.16	327958			Pitpnm3	PITPNM family member 3	2.10756	0.00861823
ENSMUSG00000020183.11	70574		Novobiocin biosynthesis	Cpm	carboxypeptidase M	2.10392	5.96496e-05
ENSMUSG00000024610.14	16149		Folate biosynthesis	Cd74	CD74 antigen (invariant polypeptide of major histocompatibility complex class II antigen-associated)	2.10105	0.00731975
ENSMUSG00000110185.1	109169	3856255	Novobiocin biosynthesis	Igip	IgA inducing protein	2.10092	0.00656
ENSMUSG00000024778.12	14102		Fluorobenzoate degradation	Fas	Fas (TNF receptor superfamily member 6)	2.10082	0.0043433
ENSMUSG00000075289.4	107239			Carns1		2.09998	0.0345733
ENSMUSG00000097064.2	107239			Carns1	carnosine synthase 1	2.09998	0.0345733
ENSMUSG00000047963.7	52331			Stbd1	starch binding domain 1	2.09902	4.06486e-06
ENSMUSG00000026829.9	227671			Gbgt1	globoside alpha-13-N-acetylgalactosaminyltransferase 1	2.09757	0.0478261
ENSMUSG00000041343.19	73845	6317138	Mismatch repair	Ankrd42	ankyrin repeat domain 42	2.09724	9.19395e-05
ENSMUSG00000028159.14	26377		One carbon pool by folate	Dapp1	dual adaptor for phosphotyrosine and 3-phosphoinositides 1	2.09478	0.000313122
ENSMUSG00000004558.14	29811	3799582	Biosynthesis of unsaturated fatty acids	Ndrg2	N-myc downstream regulated gene 2	2.09445	3.25441e-06
ENSMUSG00000040428.19	69217		Porphyrin and chlorophyll metabolism	Plekha4	pleckstrin homology domain containing family A (phosphoinositide binding specific) member 4	2.09365	0.00100069
ENSMUSG00000023959.8	224796			Clic5	chloride intracellular channel 5	2.09276	0.0129744
ENSMUSG00000000782.15	21414		Bacterial secretion system	Tcf7	transcription factor 7 T cell specific	2.09264	2.98737e-06
ENSMUSG00000055148.7	16598			Klf2	Kruppel-like factor 2 (lung)	2.09229	1.86442e-07
ENSMUSG00000006360.11	12925		Nitrogen metabolism	Crip1	cysteine-rich protein 1 (intestinal)	2.09213	0.000428015
ENSMUSG00000015850.11	229595			Adamtsl4	ADAMTS-like 4	2.09151	0.00843306
ENSMUSG00000031770.16	64209			Herpud1	homocysteine-inducible endoplasmic reticulum stress-inducible ubiquitin-like domain member 1	2.09142	1.9964e-10
ENSMUSG00000039347.7	76252	7016534	Lysine biosynthesis	Atp6v0e2	ATPase H+ transporting lysosomal V0 subunit E2	2.09085	0.0001856
ENSMUSG00000039787.13	99151	7908536	Flagellar assembly	Cercam	cerebral endothelial cell adhesion molecule	2.09083	2.88762e-08
ENSMUSG00000031748.16	14681	2804802	Lysine biosynthesis	Gnao1	guanine nucleotide binding protein alpha O	2.08984	2.24908e-11
ENSMUSG00000071656.6	68852	6338167	Ubiquinone and other terpenoid-quinone biosynthesis	Lrrn4cl	LRRN4 C-terminal like	2.08752	0.0167501
ENSMUSG00000009214.9	66139		Two-component system	Tmem8c	transmembrane protein 8C	2.08676	0.00631087
ENSMUSG00000034563.16	72278		Purine metabolism	Ccpg1	cell cycle progression 1	2.08384	1.02803e-12
ENSMUSG00000027570.15	12841	1088968	Nucleotide excision repair	Col9a3	collagen type IX alpha 3	2.07918	0.000330345
ENSMUSG00000037126.15	73728		Riboflavin metabolism	Psd	pleckstrin and Sec7 domain containing	2.07781	0.00106186
ENSMUSG00000075590.2	223649			Nrbp2	nuclear receptor binding protein 2	2.07755	0.000183571
ENSMUSG00000037709.13	58909	5616195	Fatty acid biosynthesis	Fam13a	family with sequence similarity 13 member A	2.07689	8.94083e-07
ENSMUSG00000029771.12	27056		Phenylalanine tyrosine and tryptophan biosynthesis	Irf5	interferon regulatory factor 5	2.07642	0.0194345
ENSMUSG00000040759.8	67272		Phenylalanine tyrosine and tryptophan biosynthesis	Cmtm5	CKLF-like MARVEL transmembrane domain containing 5	2.07334	0.0030014
ENSMUSG00000017723.11	67701			Wfdc2	WAP four-disulfide core domain 2	2.07322	0.00229799
ENSMUSG00000036896.5	12262	1208820	beta-Alanine metabolism	C1qc	complement component 1 q subcomponent C chain	2.0731	8.19358e-05
ENSMUSG00000022508.5	12053	1076381	Arginine biosynthesis	Bcl6	B cell leukemia/lymphoma 6	2.07303	0.00310468
ENSMUSG00000030088.15	107747			Aldh1l1	aldehyde dehydrogenase 1 family member L1	2.07246	0.0181477
ENSMUSG00000021390.5	18295	2932903	Fatty acid biosynthesis	Ogn	osteoglycin	2.07208	6.2663e-09
ENSMUSG00000027612.7	17391		Biosynthesis of siderophore group nonribosomal peptides	Mmp24	matrix metallopeptidase 24	2.07183	0.0291424
ENSMUSG00000004113.18	12287	1209689	Methane metabolism	Cacna1b	calcium channel voltage-dependent N type alpha 1B subunit BIII	2.07181	0.00411687
ENSMUSG00000036913.15	330863			Trim67	tripartite motif-containing 67	2.07179	0.00848548
ENSMUSG00000031285.14	13193		Biosynthesis of unsaturated fatty acids	Dcx	doublecortin	2.06928	0.000622408
ENSMUSG00000029999.14	21802	3230382	Homologous recombination	Tgfa	transforming growth factor alpha	2.06698	0.00014185
ENSMUSG00000001119.7	12833	1089212	Phosphotransferase system (PTS)	Col6a1	collagen type VI alpha 1	2.06593	1.93272e-07
ENSMUSG00000003283.14	15162	2688545	Pentose phosphate pathway	Hck	hemopoietic cell kinase	2.06511	0.000470951
ENSMUSG00000033276.18	269209			Stk36	serine/threonine kinase 36	2.06465	7.81534e-07
ENSMUSG00000018774.13	12514	1207615	Pentose and glucuronate interconversions	Cd68	CD68 antigen	2.06448	0.000967912
ENSMUSG00000041515.9	15900	3200095	Fatty acid degradation	Irf8	interferon regulatory factor 8	2.06289	0.00528593
ENSMUSG00000010358.13	70110		Citrate cycle (TCA cycle)	Ifi35	interferon-induced protein 35	2.0624	0.00664878
ENSMUSG00000039376.13	68760	6248386	Lysine biosynthesis	Synpo2l	synaptopodin 2-like	2.06201	0.00506175
ENSMUSG00000041020.14	78283	7136659	Lysine biosynthesis	Map7d2	MAP7 domain containing 2	2.06034	0.0172479
ENSMUSG00000032181.7	20255		Biosynthesis of siderophore group nonribosomal peptides	Scg3	secretogranin III	2.0602	0.0112952
ENSMUSG00000034903.18	319876			Cobll1	Cobl-like 1	2.05945	0.0025039
ENSMUSG00000010651.4	235674			Acaa1b	acetyl-Coenzyme A acyltransferase 1B	2.05944	0.0277108
ENSMUSG00000063873.10	94249		Amino sugar and nucleotide sugar metabolism	Slc24a3	solute carrier family 24 (sodium/potassium/calcium exchanger) member 3	2.05944	7.26735e-07
ENSMUSG00000031860.17	80720		Aminoacyl-tRNA biosynthesis	Pbx4	pre B cell leukemia homeobox 4	2.05913	0.0155158
ENSMUSG00000021866.15	11744		Glycine serine and threonine metabolism	Anxa11	annexin A11	2.05887	0.000577503
ENSMUSG00000028128.13	14066	1727341	Base excision repair	F3	coagulation factor III	2.05862	9.81895e-05
ENSMUSG00000032013.6	72169			Trim29	tripartite motif-containing 29	2.05712	0.000412073
ENSMUSG00000022972.9	68001	19966781	Aminoacyl-tRNA biosynthesis	1110004E09Rik	RIKEN cDNA 1110004E09 gene	2.05664	7.19993e-08
ENSMUSG00000060284.6	170574	9389322	Oxidative phosphorylation	Sp7	Sp7 transcription factor 7	2.05569	3.13128e-06
ENSMUSG00000039701.11	99526			Usp53	ubiquitin specific peptidase 53	2.05282	1.58594e-06
ENSMUSG00000023019.12	14555	2602470	Citrate cycle (TCA cycle)	Gpd1	glycerol-3-phosphate dehydrogenase 1 (soluble)	2.05083	0.0106534
ENSMUSG00000075707.5	107585			Dio3	deiodinase iodothyronine type III	2.05047	0.00181064
ENSMUSG00000034613.12	319468			Ppm1h	protein phosphatase 1H (PP2C domain containing)	2.04973	2.16684e-05
ENSMUSG00000002603.15	21803		Glycolysis / Gluconeogenesis	Tgfb1	transforming growth factor beta 1	2.04971	3.63286e-05
ENSMUSG00000059430.14	11468		Citrate cycle (TCA cycle)	Actg2	actin gamma 2 smooth muscle enteric	2.04861	0.011359
[truncated: 258 more rows]

## Sheet: WT Specific
Ensemble Gene ID	Enterz GeneID	Pathway ID	Pathway Name	Gene Name	Description	FoldChange	padj
[truncated: 501 more rows]

[truncated: 5 more sheets: HM Specific, Common, WT Specific Enrichment, HM Specific Enrichment, HM16.5 vs. WT16.5]
